# Supplementary material for: Crystal structure of cis-tetra­aqua­dichlorido­cobalt(II) sulfolane disolvate
Source: Acta Crystallogr E Crystallogr Commun. 2015 Jan 3;71(Pt 2):m16–7. doi: 10.1107/S2056989014027753 (PMC4384590; doi:10.1107/S2056989014027753)
Supplement: Supplementary file 1 [file e-71-00m16-sup1.cif]

##############################################################################
#                                                                            #
# This CIF contains the data in a paper accepted for publication in          #
# Acta Crystallographica Section E. It conforms to the requirements of       #
# Notes for Authors for Acta Crystallographica Section E, and has been       #
# peer reviewed under the auspices of the IUCr Commission on Journals.       #
#                                                                            #
# Full details of the Crystallographic Information File format               #
# are given in the paper "The Crystallographic Information File (CIF):       #
# a New Standard Archive File for Crystallography" by S. R. Hall, F. H.      #
# Allen and I. D. Brown [Acta Cryst. (1991), A47, 655-685].                  #
#                                                                            #
# The current version of the core CIF dictionary is obtainable from          #
# ftp://ftp.iucr.org/pub/cif_core.dic.                                       #
#                                                                            #
# Software is freely available for graphical display of the structure(s)     #
# in this CIF. For information consult the CIF software page                 #
# http://www.iucr.org/resources/cif/software.                                #
#                                                                            #
# This file may be used for bona fide research purposes within the           #
# scientific community so long as proper attribution is given to the journal # 
# article from which it was obtained.                                        #
#                                                                            #
##############################################################################
data_I
_database_code_depnum_ccdc_archive 'CCDC 1040554'
_audit_creation_method     'WinGX routine CIF_UPDATE'
_audit_conform_dict_name     cif_core.dic
_audit_conform_dict_version     2.3
_journal_date_recd_electronic     2014-12-07
_journal_date_accepted     2014-12-19
_journal_name_full     'Acta Crystallographica, Section E'
_journal_year     2015
_journal_volume     71
_journal_issue      2
_journal_page_first     m16
_journal_page_last     m17
_journal_paper_category     HM
_journal_paper_doi     10.1107/S2056989014027753
_journal_coeditor_code     IM2458
_publ_contact_author_name     'Sofiane, Bouacida'
_publ_contact_author_address
;
D\'epartement Sciences de la mati\`ere,
Facult\'e des sciences exactes et
sciences de la nature et de la vie,
Universit\'e Oum El Bouaghi,
Algeria
;
_publ_contact_author_email     bouacida_sofiane@yahoo.fr
_publ_contact_author_fax     '00 (213) 31 81 88 16'
_publ_contact_author_phone     '00 (213) 774 45 27 14'
_publ_section_title
;
Crystal structure of <i>cis</i>-tetraaquadichloridocobalt(II) sulfolane
disolvate
;
loop_
    _publ_author_name
    _publ_author_footnote
    _publ_author_address
    'Mhamed Boudraa'
;
;
;\
Unit\'e de Recherche de Chimie de l'Environnement \
et Mol\'eculaire Structurale,
CHEMS, Universit\'e Constantine 1
25000 Algeria
;
    'Sofiane Bouacida' .
;\
Unit\'e de Recherche de Chimie de l'Environnement \
et Mol\'eculaire Structurale,
CHEMS, Universit\'e Constantine 1
25000 Algeria
D\'epartement Sciences de la Mati\`ere,
Facult\'e des Sciences Exactes et Sciences de la Nature et de la Vie,
Universit\'e Oum El Bouaghi,
Algeria
;
    'Hasna Bouchareb'
;
;
;\
Unit\'e de Recherche de Chimie de l'Environnement \
et Mol\'eculaire Structurale,
CHEMS, Universit\'e Constantine 1
25000 Algeria
;
    'Hocine Merazig'
;
;
;\
Unit\'e de Recherche de Chimie de l'Environnement \
et Mol\'eculaire Structurale,
CHEMS, Universit\'e Constantine 1
25000 Algeria
;
    'El Hossain Chtoun'
;
;
;
Universit\'e Abdelmalek Essaadi,
Facult\'e des Sciences
BP 2121 M'Hannech II, 93002 T\'etouan,
Morocco
;
_chemical_name_systematic
;
<i>cis</i>-Tetraaquadichloridocobalt(II) sulfolane disolvate
;
_chemical_formula_moiety     'Cl2 Co H8 O4, 2(C4 H8 O2 S)'
_chemical_formula_sum     'C8 H24 Cl2 Co O8 S2'
_chemical_formula_iupac     '[Co Cl2 (H2 O1)4], 2C4 H8 O2 S'
_chemical_formula_weight     442.22
_symmetry_cell_setting     monoclinic
_symmetry_space_group_name_H-M     'C 2/c'
_symmetry_space_group_name_Hall     '-C 2yc'
loop_
    _space_group_symop_operation_xyz
    'x, y, z'
    '-x, y, -z+1/2'
    'x+1/2, y+1/2, z'
    '-x+1/2, y+1/2, -z+1/2'
    '-x, -y, -z'
    'x, -y, z-1/2'
    '-x+1/2, -y+1/2, -z'
    'x+1/2, -y+1/2, z-1/2'
_cell_length_a     20.062(2)
_cell_length_b     9.4284(10)
_cell_length_c     10.5882(13)
_cell_angle_alpha     90
_cell_angle_beta     118.734(5)
_cell_angle_gamma     90
_cell_volume     1756.2(3)
_cell_formula_units_Z     4
_cell_measurement_reflns_used     5148
_cell_measurement_theta_min     2.45
_cell_measurement_theta_max     35.10
_cell_measurement_temperature     295(2)
_exptl_crystal_description     prism
_exptl_crystal_colour     Blue
_exptl_crystal_size_max     0.21
_exptl_crystal_size_mid     0.15
_exptl_crystal_size_min     0.09
_exptl_crystal_density_diffrn     1.673
_exptl_crystal_density_method     'not measured'
_exptl_crystal_F_000     916
_exptl_absorpt_coefficient_mu     1.548
_exptl_absorpt_correction_type     multi-scan
_exptl_absorpt_process_details
;
(SADABS; Sheldrick, 2002)
;
_exptl_absorpt_correction_T_min     0.6488
_exptl_absorpt_correction_T_max     0.7477
_exptl_special_details
;
;
_diffrn_ambient_temperature     295(2)
_diffrn_radiation_type     'MoK\a'
_diffrn_radiation_wavelength     0.71073
_diffrn_radiation_source     'sealed tube'
_diffrn_radiation_monochromator     'graphite'
_diffrn_measurement_device_type     'Bruker APEXII'
_diffrn_measurement_method     '\f and \w scans'
_diffrn_reflns_number     20238
_diffrn_reflns_av_R_equivalents     0.0607
_diffrn_reflns_theta_min     2.32
_diffrn_reflns_theta_max     39.03
_diffrn_reflns_theta_full     39.03
_diffrn_measured_fraction_theta_max     0.992
_diffrn_measured_fraction_theta_full     0.992
_diffrn_reflns_limit_h_min     -34
_diffrn_reflns_limit_h_max     35
_diffrn_reflns_limit_k_min     -16
_diffrn_reflns_limit_k_max     16
_diffrn_reflns_limit_l_min     -18
_diffrn_reflns_limit_l_max     14
_refine_special_details
;
Refinement of <i>F</i>^2^ against ALL reflections. The weighted <i>R</i>-factor
<i>wR</i> and goodness of fit <i>S</i> are based on <i>F</i>^2^, conventional
<i>R</i>-factors <i>R</i> are based on <i>F</i>, with <i>F</i> set to zero for
negative <i>F</i>^2^. The threshold expression of <i>F</i>^2^ >
\s(<i>F</i>^2^) is used only for calculating <i>R</i>-factors(gt) <i>etc</i>.
and is not relevant to the choice of reflections for refinement.
<i>R</i>-factors based on <i>F</i>^2^ are statistically about twice as large
as those based on <i>F</i>, and <i>R</i>- factors based on ALL data will be
even larger.
;
_reflns_number_total     5090
_reflns_number_gt     3409
_reflns_threshold_expression     I>2sigma(I)
_refine_ls_structure_factor_coef     Fsqd
_refine_ls_matrix_type     full
_refine_ls_R_factor_all     0.073
_refine_ls_R_factor_gt     0.0426
_refine_ls_wR_factor_gt     0.1189
_refine_ls_wR_factor_ref     0.1285
_refine_ls_goodness_of_fit_ref     1.009
_refine_ls_restrained_S_all     1.012
_refine_ls_number_reflns     5090
_refine_ls_number_parameters     108
_refine_ls_number_restraints     4
_refine_ls_hydrogen_treatment     mixed
_refine_ls_weighting_scheme     calc
_refine_ls_weighting_details
         'calc w=1/[\s^2^(Fo^2^)+(0.0666P)^2^+0.0000P] where P=(Fo^2^+2Fc^2^)/3'
_atom_sites_solution_hydrogens     geom
_atom_sites_solution_primary     direct
_atom_sites_solution_secondary     difmap
_refine_ls_shift/su_max     0.007
_refine_ls_shift/su_mean     0.001
_refine_diff_density_max     0.896
_refine_diff_density_min     -1.442
_refine_ls_extinction_method     none
loop_
    _atom_type_symbol
    _atom_type_description
    _atom_type_scat_dispersion_real
    _atom_type_scat_dispersion_imag
    _atom_type_scat_source
    C C 0.0033 0.0016 'International Tables Vol C Tables 4.2.6.8 and 6.1.1.4'
    H H 0 0 'International Tables Vol C Tables 4.2.6.8 and 6.1.1.4'
    Cl Cl 0.1484 0.1585 'International Tables Vol C Tables 4.2.6.8 and 6.1.1.4'
    Co Co 0.3494 0.9721 'International Tables Vol C Tables 4.2.6.8 and 6.1.1.4'
    O O 0.0106 0.006 'International Tables Vol C Tables 4.2.6.8 and 6.1.1.4'
    S S 0.1246 0.1234 'International Tables Vol C Tables 4.2.6.8 and 6.1.1.4'
_computing_data_collection
;
APEX2 (Bruker, 2011)
;
_computing_cell_refinement
;
SAINT (Bruker, 2011)
;
_computing_data_reduction
;
SAINT (Bruker, 2011)
;
_computing_structure_solution
;
SIR2002 (Burla <i>et al.</i>,  2005)
;
_computing_structure_refinement
;
SHELXL97 (Sheldrick, 2008)
;
_computing_molecular_graphics
;
ORTEP-3 for Windows (Farrugia, 2012) and DIAMOND (Brandenburg & Berndt,
2001)
;
_computing_publication_material
;
WinGX (Farrugia, 2012)
;
loop_
    _atom_site_type_symbol
    _atom_site_label
    _atom_site_fract_x
    _atom_site_fract_y
    _atom_site_fract_z
    _atom_site_U_iso_or_equiv
    _atom_site_adp_type
    _atom_site_calc_flag
    _atom_site_refinement_flags
    _atom_site_occupancy
    _atom_site_symmetry_multiplicity
    _atom_site_disorder_assembly
    _atom_site_disorder_group
    Co Co1 0.5 0.47467(3) 0.25 0.01473(8) Uani d S 1 2 . .
    S S1 0.76287(2) 0.53220(4) 0.58938(4) 0.01334(9) Uani d . 1 1 . .
    Cl Cl1 0.43290(2) 0.30294(4) 0.04608(4) 0.01647(9) Uani d . 1 1 . .
    O O1W 0.59916(7) 0.49821(15) 0.22088(14) 0.0177(2) Uani d D 1 1 . .
    H H1W 0.5953(15) 0.556(2) 0.168(2) 0.027 Uiso d D 1 1 . .
    H H2W 0.6412(11) 0.483(3) 0.288(2) 0.027 Uiso d D 1 1 . .
    O O2W 0.54617(7) 0.65037(13) 0.41295(13) 0.0155(2) Uani d D 1 1 . .
    H H3W 0.5200(12) 0.669(3) 0.452(2) 0.023 Uiso d D 1 1 . .
    H H4W 0.5887(12) 0.631(3) 0.467(3) 0.023 Uiso d D 1 1 . .
    C C3 0.90875(11) 0.5145(2) 0.7520(3) 0.0298(5) Uani d . 1 1 . .
    H H3A 0.955 0.5538 0.8296 0.036 Uiso calc R 1 1 . .
    H H3B 0.9206 0.4724 0.6815 0.036 Uiso calc R 1 1 . .
    C C4 0.84886(10) 0.6288(2) 0.6830(2) 0.0240(4) Uani d . 1 1 . .
    H H4A 0.8584 0.686 0.6172 0.029 Uiso calc R 1 1 . .
    H H4B 0.8475 0.69 0.7554 0.029 Uiso calc R 1 1 . .
    C C1 0.79391(13) 0.3742(2) 0.6942(2) 0.0293(4) Uani d . 1 1 . .
    H H1A 0.7618 0.3529 0.737 0.035 Uiso calc R 1 1 . .
    H H1B 0.7924 0.2945 0.635 0.035 Uiso calc R 1 1 . .
    C C2 0.87487(14) 0.4035(3) 0.8102(3) 0.0386(6) Uani d . 1 1 . .
    H H2A 0.9047 0.317 0.8342 0.046 Uiso calc R 1 1 . .
    H H2B 0.8752 0.4386 0.8966 0.046 Uiso calc R 1 1 . .
    O O12 0.70254(8) 0.60180(16) 0.60336(16) 0.0245(3) Uani d . 1 1 . .
    O O11 0.74827(8) 0.50189(17) 0.44424(16) 0.0273(3) Uani d . 1 1 . .
loop_
    _atom_site_aniso_label
    _atom_site_aniso_U_11
    _atom_site_aniso_U_22
    _atom_site_aniso_U_33
    _atom_site_aniso_U_12
    _atom_site_aniso_U_13
    _atom_site_aniso_U_23
    Co1 0.01483(14) 0.01815(15) 0.01223(15) 0 0.00731(12) 0
    S1 0.01081(15) 0.01611(17) 0.01057(17) -0.00112(12) 0.00313(13) 0.00104(12)
    Cl1 0.02063(18) 0.01729(17) 0.01137(16) -0.00469(13) 0.00760(14)
                                                                    -0.00251(13)
    O1W 0.0121(5) 0.0302(7) 0.0117(5) 0.0022(4) 0.0064(4) 0.0051(5)
    O2W 0.0149(5) 0.0186(5) 0.0130(5) -0.0020(4) 0.0067(4) -0.0022(4)
    C3 0.0136(7) 0.0444(12) 0.0283(11) 0.0051(7) 0.0074(7) -0.0038(9)
    C4 0.0173(7) 0.0219(8) 0.0277(9) -0.0067(6) 0.0068(7) -0.0036(7)
    C1 0.0397(12) 0.0158(8) 0.0332(11) 0.0009(7) 0.0182(10) 0.0080(7)
    C2 0.0326(11) 0.0517(14) 0.0278(11) 0.0189(10) 0.0115(9) 0.0219(10)
    O12 0.0160(6) 0.0326(7) 0.0230(7) 0.0034(5) 0.0079(5) -0.0044(5)
    O11 0.0188(6) 0.0506(9) 0.0112(6) -0.0003(6) 0.0060(5) -0.0021(6)
_geom_special_details
;
All e.s.d.'s (except the e.s.d. in the dihedral angle between two l.s. planes)
are estimated using the full covariance matrix. The cell e.s.d.'s are taken
into account individually in the estimation of e.s.d.'s in distances, angles
and torsion angles; correlations between e.s.d.'s in cell parameters are only
used when they are defined by crystal symmetry. An approximate (isotropic)
treatment of cell e.s.d.'s is used for estimating e.s.d.'s involving l.s.
planes.
;
loop_
    _geom_bond_atom_site_label_1
    _geom_bond_atom_site_label_2
    _geom_bond_site_symmetry_2
    _geom_bond_distance
    _geom_bond_publ_flag
    Co1 O1W . 2.1660(13) ?
    Co1 O1W 2_655 2.1660(13) ?
    Co1 O2W . 2.2455(12) ?
    Co1 O2W 2_655 2.2455(12) ?
    Co1 Cl1 . 2.5102(5) ?
    Co1 Cl1 2_655 2.5102(5) ?
    S1 O12 . 1.4456(14) ?
    S1 O11 . 1.4478(16) ?
    S1 C4 . 1.7730(18) ?
    S1 C1 . 1.7820(19) ?
    O1W H1W . 0.758(16) ?
    O1W H2W . 0.812(17) ?
    O2W H3W . 0.830(16) ?
    O2W H4W . 0.79(2) ?
    C3 C4 . 1.515(3) ?
    C3 C2 . 1.529(4) ?
    C3 H3A . 0.97 ?
    C3 H3B . 0.97 ?
    C4 H4A . 0.97 ?
    C4 H4B . 0.97 ?
    C1 C2 . 1.518(3) ?
    C1 H1A . 0.97 ?
    C1 H1B . 0.97 ?
    C2 H2A . 0.97 ?
    C2 H2B . 0.97 ?
loop_
    _geom_angle_atom_site_label_1
    _geom_angle_atom_site_label_2
    _geom_angle_atom_site_label_3
    _geom_angle_site_symmetry_1
    _geom_angle_site_symmetry_3
    _geom_angle
    _geom_angle_publ_flag
    O1W Co1 O1W . 2_655 168.24(8) ?
    O1W Co1 O2W . . 88.05(5) ?
    O1W Co1 O2W 2_655 . 83.27(5) ?
    O1W Co1 O2W . 2_655 83.27(5) ?
    O1W Co1 O2W 2_655 2_655 88.05(5) ?
    O2W Co1 O2W . 2_655 84.92(7) ?
    O1W Co1 Cl1 . . 95.34(4) ?
    O1W Co1 Cl1 2_655 . 92.24(4) ?
    O2W Co1 Cl1 . . 171.61(4) ?
    O2W Co1 Cl1 2_655 . 87.85(3) ?
    O1W Co1 Cl1 . 2_655 92.24(4) ?
    O1W Co1 Cl1 2_655 2_655 95.34(4) ?
    O2W Co1 Cl1 . 2_655 87.85(3) ?
    O2W Co1 Cl1 2_655 2_655 171.61(4) ?
    Cl1 Co1 Cl1 . 2_655 99.66(2) ?
    O12 S1 O11 . . 116.50(9) ?
    O12 S1 C4 . . 110.32(9) ?
    O11 S1 C4 . . 109.92(10) ?
    O12 S1 C1 . . 112.01(10) ?
    O11 S1 C1 . . 109.14(10) ?
    C4 S1 C1 . . 97.26(10) ?
    Co1 O1W H1W . . 114(2) ?
    Co1 O1W H2W . . 120(2) ?
    H1W O1W H2W . . 118(3) ?
    Co1 O2W H3W . . 114.7(17) ?
    Co1 O2W H4W . . 106.8(18) ?
    H3W O2W H4W . . 115(2) ?
    C4 C3 C2 . . 106.16(18) ?
    C4 C3 H3A . . 110.5 ?
    C2 C3 H3A . . 110.5 ?
    C4 C3 H3B . . 110.5 ?
    C2 C3 H3B . . 110.5 ?
    H3A C3 H3B . . 108.7 ?
    C3 C4 S1 . . 103.73(13) ?
    C3 C4 H4A . . 111 ?
    S1 C4 H4A . . 111 ?
    C3 C4 H4B . . 111 ?
    S1 C4 H4B . . 111 ?
    H4A C4 H4B . . 109 ?
    C2 C1 S1 . . 105.63(15) ?
    C2 C1 H1A . . 110.6 ?
    S1 C1 H1A . . 110.6 ?
    C2 C1 H1B . . 110.6 ?
    S1 C1 H1B . . 110.6 ?
    H1A C1 H1B . . 108.7 ?
    C1 C2 C3 . . 107.97(17) ?
    C1 C2 H2A . . 110.1 ?
    C3 C2 H2A . . 110.1 ?
    C1 C2 H2B . . 110.1 ?
    C3 C2 H2B . . 110.1 ?
    H2A C2 H2B . . 108.4 ?
loop_
    _geom_torsion_atom_site_label_1
    _geom_torsion_atom_site_label_2
    _geom_torsion_atom_site_label_3
    _geom_torsion_atom_site_label_4
    _geom_torsion_site_symmetry_1
    _geom_torsion_site_symmetry_2
    _geom_torsion_site_symmetry_3
    _geom_torsion_site_symmetry_4
    _geom_torsion
    _geom_torsion_publ_flag
    C2 C3 C4 S1 . . . . -42.0(2) ?
    O12 S1 C4 C3 . . . . 140.20(15) ?
    O11 S1 C4 C3 . . . . -89.99(17) ?
    C1 S1 C4 C3 . . . . 23.45(17) ?
    O12 S1 C1 C2 . . . . -113.53(17) ?
    O11 S1 C1 C2 . . . . 115.94(17) ?
    C4 S1 C1 C2 . . . . 1.88(19) ?
    S1 C1 C2 C3 . . . . -27.0(2) ?
    C4 C3 C2 C1 . . . . 45.6(3) ?
loop_
    _geom_hbond_atom_site_label_D
    _geom_hbond_atom_site_label_H
    _geom_hbond_atom_site_label_A
    _geom_hbond_site_symmetry_A
    _geom_hbond_distance_DH
    _geom_hbond_distance_HA
    _geom_hbond_distance_DA
    _geom_hbond_angle_DHA
    _geom_hbond_publ_flag
    O1W H1W Cl1 5_665 0.77(3) 2.44(3) 3.1885(15) 165(3) yes
    O1W H2W O11 1_555 0.81(2) 1.99(2) 2.782(2) 165.0(19) yes
    O2W H3W Cl1 6_566 0.83(2) 2.41(2) 3.2289(16) 171.3(19) yes
    O2W H4W O12 1_555 0.79(3) 2.05(3) 2.835(2) 174(3) yes
_iucr_refine_instructions_details
;
TITL boudraa_h16c_0m in C 2/c
CELL  0.71073  20.0623   9.4284  10.5882   90.000  118.734   90.000
ZERR     8.00   0.0023   0.0010   0.0013    0.000    0.005    0.000
LATT   7
SYMM  - X,   Y, 1/2 - Z
SFAC  C    H    CL   CO   O    S
UNIT  32   96   8    4    32   8
MERG   2
OMIT    -3   3   2
OMIT     1   3   0
DFIX     0.840   0.020 O2w H3W
DFIX     0.840   0.020 O1w H2W
DFIX     0.840   0.020 O1w H1W
DFIX     1.450   0.020 H3W H4W
FMAP   2
PLAN   20
SIZE     0.10   0.10   0.10
ACTA
BOND   $H
CONF
L.S.   4
TEMP    20.00
WGHT    0.066600
FVAR       0.16985
CO1   4    0.500000    0.474671    0.250000    10.50000    0.01483    0.01815 =
         0.01223    0.00000    0.00731    0.00000
S1    6    0.762869    0.532203    0.589376    11.00000    0.01081    0.01611 =
         0.01057    0.00104    0.00313   -0.00112
CL1   3    0.432903    0.302936    0.046080    11.00000    0.02063    0.01729 =
         0.01137   -0.00251    0.00760   -0.00469
O1W   5    0.599160    0.498210    0.220884    11.00000    0.01206    0.03019 =
         0.01169    0.00511    0.00639    0.00223
AFIX   2
H1W   2    0.595261    0.556008    0.168035    11.00000   -1.50000
H2W   2    0.641216    0.483418    0.287926    11.00000   -1.50000
AFIX   0
O2W   5    0.546167    0.650371    0.412948    11.00000    0.01494    0.01858 =
         0.01301   -0.00218    0.00672   -0.00196
AFIX   2
H3W   2    0.520007    0.669427    0.452147    11.00000   -1.50000
H4W   2    0.588682    0.631180    0.466620    11.00000   -1.50000
AFIX   0
C3    1    0.908749    0.514455    0.752028    11.00000    0.01356    0.04438 =
         0.02825   -0.00377    0.00743    0.00512
AFIX  23
H3A   2    0.955001    0.553841    0.829618    11.00000   -1.20000
H3B   2    0.920564    0.472359    0.681536    11.00000   -1.20000
AFIX   0
C4    1    0.848859    0.628766    0.682974    11.00000    0.01731    0.02193 =
         0.02773   -0.00361    0.00683   -0.00667
AFIX  23
H4A   2    0.858352    0.686028    0.617164    11.00000   -1.20000
H4B   2    0.847547    0.690002    0.755363    11.00000   -1.20000
AFIX   0
C1    1    0.793913    0.374174    0.694224    11.00000    0.03972    0.01581 =
         0.03322    0.00796    0.01824    0.00090
AFIX  23
H1A   2    0.761815    0.352929    0.737032    11.00000   -1.20000
H1B   2    0.792441    0.294478    0.635000    11.00000   -1.20000
AFIX   0
C2    1    0.874874    0.403464    0.810204    11.00000    0.03260    0.05169 =
         0.02778    0.02194    0.01152    0.01885
AFIX  23
H2A   2    0.904662    0.316958    0.834213    11.00000   -1.20000
H2B   2    0.875161    0.438576    0.896575    11.00000   -1.20000
AFIX   0
O12   5    0.702542    0.601802    0.603362    11.00000    0.01601    0.03261 =
         0.02305   -0.00442    0.00795    0.00337
O11   5    0.748268    0.501888    0.444243    11.00000    0.01876    0.05059 =
         0.01123   -0.00212    0.00605   -0.00032
HKLF 4
REM  boudraa_h16c_0m in C 2/c
REM R1 =  0.0426 for   3409 Fo > 4sig(Fo)  and  0.0730 for all   5090 data
REM    108 parameters refined using      4 restraints
END
WGHT      0.0669      0.0000
REM Highest difference peak  0.896,  deepest hole -1.442,  1-sigma level  0.140
Q1    1   0.7325  0.5560  0.5897  11.00000  0.05    0.71
Q2    1   0.8918  0.4350  0.7886  11.00000  0.05    0.67
Q3    1   0.8242  0.3847  0.7299  11.00000  0.05    0.63
Q4    1   0.7936  0.3607  0.6366  11.00000  0.05    0.62
Q5    1   0.8771  0.5692  0.7105  11.00000  0.05    0.61
Q6    1   0.7500  0.5369  0.5364  11.00000  0.05    0.58
Q7    1   0.7023  0.5380  0.5884  11.00000  0.05    0.55
Q8    1   0.8699  0.4564  0.8329  11.00000  0.05    0.53
Q9    1   0.7429  0.5667  0.4442  11.00000  0.05    0.51
Q10   1   0.5291  0.4188  0.3200  11.00000  0.05    0.51
Q11   1   0.5000  0.5662  0.2500  10.50000  0.05    0.45
Q12   1   0.5292  0.5282  0.3250  11.00000  0.05    0.45
Q13   1   0.5349  0.5207  0.2464  11.00000  0.05    0.44
Q14   1   0.8540  0.6882  0.6796  11.00000  0.05    0.43
Q15   1   0.8342  0.6593  0.6263  11.00000  0.05    0.41
Q16   1   0.8187  0.6073  0.6504  11.00000  0.05    0.41
Q17   1   0.5405  0.4451  0.2608  11.00000  0.05    0.40
Q18   1   0.5000  0.3887  0.2500  10.50000  0.05    0.40
Q19   1   0.9145  0.3793  0.9051  11.00000  0.05    0.36
Q20   1   0.7719  0.5435  0.4704  11.00000  0.05    0.35
;
