# Supplementary material for: Crystal structure of cis-tetra­aqua­dichlorido­cobalt(II) sulfolane disolvate
Source: Acta Crystallogr E Crystallogr Commun. 2015 Jan 3;71(Pt 2):m16–7. doi: 10.1107/S2056989014027753 (PMC4384590; doi:10.1107/S2056989014027753)
Supplement: Supplementary file 2 [file e-71-00m16-Isup2.hkl]

#
# h,k,l, Fc-squared, Fo-squared, sigma(Fo-squared) and status flag
#
data_I
_shelx_title ' boudraa_h16c_0m in C 2/c'
_shelx_refln_list_code          4
_shelx_F_calc_maximum      304.40
_exptl_crystal_F_000       916.00
_reflns_d_resolution_high  0.5643
 
loop_
 _symmetry_equiv_pos_as_xyz
 'x, y, z'
 '-x, y, -z+1/2'
 'x+1/2, y+1/2, z'
 '-x+1/2, y+1/2, -z+1/2'
 '-x, -y, -z'
 'x, -y, z-1/2'
 '-x+1/2, -y+1/2, -z'
 'x+1/2, -y+1/2, z-1/2'
 
_cell_length_a    20.0623
_cell_length_b     9.4284
_cell_length_c    10.5882
_cell_angle_alpha  90.000
_cell_angle_beta  118.734
_cell_angle_gamma  90.000
 
_shelx_F_squared_multiplier     1.000
 
loop_
 _refln_index_h
 _refln_index_k
 _refln_index_l
 _refln_F_squared_calc
 _refln_F_squared_meas
 _refln_F_squared_sigma
 _refln_observed_status
   2   0   0       20.18        0.58      4.11 o
   4   0   0    20459.41    21087.31    211.25 o
   6   0   0    29933.11    37339.28    424.44 o
   8   0   0     5440.45     4789.12     65.53 o
  10   0   0        6.61       48.92     18.88 o
  12   0   0     9253.72     8936.91    229.96 o
  14   0   0     2927.92     2517.07     78.19 o
  16   0   0     6403.14     6198.08    122.03 o
  18   0   0      366.74      360.89     51.08 o
  20   0   0     4071.41     4034.52    120.71 o
  22   0   0       21.77       41.37     49.82 o
  24   0   0       80.46      108.42     57.59 o
  26   0   0      380.28      499.10    124.08 o
  28   0   0       58.14       38.27     99.65 o
  30   0   0     1568.41     1560.24    130.40 o
   1   1   0    18492.65    11317.19   4134.30 o
   3   1   0    33005.06    34210.12    539.17 o
   5   1   0     3095.66     2854.98     34.88 o
   7   1   0     1948.11     1293.90     30.63 o
   9   1   0      122.36       30.05     13.26 o
  11   1   0    14517.48    14549.82    221.60 o
  13   1   0      162.25      234.26     21.79 o
  15   1   0     9293.30     9067.41    144.24 o
  17   1   0       20.98        3.31     21.86 o
  19   1   0     7536.24     7322.58    149.42 o
  21   1   0       28.92       13.48     31.77 o
  23   1   0     1627.91     1680.51     80.10 o
  25   1   0       86.61       75.99     39.03 o
  27   1   0     1198.93     1181.90    101.46 o
  29   1   0      269.13      324.03     56.42 o
  31   1   0      632.78      670.35    127.33 o
   0   2   0    68349.46    69852.58    509.46 o
   2   2   0    10481.28    13963.05    228.53 o
   4   2   0    21526.43    21642.79    232.42 o
   6   2   0     1612.21     2632.53     41.43 o
   8   2   0    53589.82    56960.34    604.61 o
  10   2   0     6147.27     6321.54     64.70 o
  12   2   0    11656.40    11602.31    158.56 o
  14   2   0     1724.59     2016.83     48.68 o
  16   2   0      250.43      235.80     26.07 o
  18   2   0        9.28       -7.51     22.80 o
  20   2   0     3841.77     3766.55    130.89 o
  22   2   0     2573.00     2662.19     89.80 o
  24   2   0      743.36      828.67     58.37 o
  26   2   0      201.41      240.58     52.20 o
  28   2   0       48.23       15.28     46.24 o
  30   2   0      418.08      513.67     80.62 o
   3   3   0      457.25      890.91     28.06 o
   5   3   0     4091.95     4038.29     84.07 o
   7   3   0    37988.11    39367.13    542.99 o
   9   3   0    10532.25     9823.66     89.22 o
  11   3   0    10821.66    11224.82    223.36 o
  13   3   0       43.58       80.96     16.66 o
  15   3   0     1127.50     1107.60     46.28 o
  17   3   0      792.26      860.98     49.76 o
  19   3   0     4879.14     4831.97    103.05 o
  21   3   0      167.77      205.34     38.14 o
  23   3   0     2061.82     2088.07     80.29 o
  25   3   0       32.20      -12.13     40.09 o
  27   3   0      759.45      716.96     78.92 o
  29   3   0        4.33      -31.00     51.49 o
   0   4   0    11232.39    11121.99    436.91 o
   2   4   0     1289.66     1197.22     36.96 o
   4   4   0     9115.37     8865.72    118.68 o
   6   4   0     7765.12     9699.72    221.97 o
   8   4   0    15365.35    15918.49    330.18 o
  10   4   0      593.55      502.25     28.90 o
  12   4   0    18145.22    18153.39    347.69 o
  14   4   0      150.66      225.44     22.01 o
  16   4   0     1935.52     1859.68     64.58 o
  18   4   0      435.33      427.20     41.31 o
  20   4   0      357.95      393.11     42.53 o
  22   4   0      688.98      710.15     53.92 o
  24   4   0       20.12       36.76     42.36 o
  26   4   0       12.55       20.26     41.41 o
  28   4   0       69.82       49.47     54.89 o
  30   4   0      721.45      745.28    153.06 o
   1   5   0    18414.99    20224.47    635.19 o
   3   5   0     4578.64     4207.78     88.27 o
   5   5   0     1475.07     1904.54     40.55 o
   7   5   0      816.74      648.28     34.10 o
   9   5   0      277.04      408.51     28.29 o
  11   5   0     1535.16     1479.17     50.01 o
  13   5   0     1542.11     1385.23     49.94 o
  15   5   0     5731.44     5726.87    105.17 o
  17   5   0     1059.15      938.18     53.87 o
  19   5   0     1301.64     1308.09     65.11 o
  21   5   0      370.83      353.41     44.53 o
  23   5   0       11.02       29.60     42.90 o
  25   5   0      216.30      199.68     48.54 o
  27   5   0      917.04      837.78     82.93 o
  29   5   0      262.64      236.96    108.35 o
   0   6   0    20427.75    22109.44   1182.55 o
   2   6   0     2786.65     2849.21     99.63 o
   4   6   0     2819.99     2711.71     52.55 o
   6   6   0     2866.65     3371.23     77.73 o
   8   6   0     1166.88      977.83     39.68 o
  10   6   0      135.11      143.26     23.90 o
  12   6   0     4868.18     4782.25     91.09 o
  14   6   0        8.21        5.80     24.21 o
  16   6   0      261.09      231.72     35.66 o
  18   6   0      221.48      242.55     38.03 o
  20   6   0      633.06      613.42     51.29 o
  22   6   0      315.56      300.89     50.00 o
  24   6   0        5.07       50.69     42.09 o
  26   6   0       35.10       77.72     52.00 o
  28   6   0      116.72      173.18    101.00 o
   1   7   0       72.08       43.12     15.50 o
   3   7   0     1287.42     1250.79     32.49 o
   5   7   0      160.01      162.88     20.81 o
   7   7   0     3125.35     2957.61     93.96 o
   9   7   0     1693.54     1659.47     51.02 o
  11   7   0      363.75      352.16     32.61 o
  13   7   0      771.85      796.08     48.22 o
  15   7   0      428.76      417.26     41.34 o
  17   7   0       39.78       67.60     29.89 o
  19   7   0      360.33      406.54     42.41 o
  21   7   0      603.16      584.83     59.19 o
  23   7   0      975.45      980.73     72.52 o
  25   7   0       76.00       89.45     47.19 o
  27   7   0       24.70       42.21     94.18 o
   0   8   0      795.11      854.31     49.10 o
   2   8   0     1095.55     1169.52     61.47 o
   4   8   0      145.42      118.60     20.98 o
   6   8   0     1020.53     1057.07     40.65 o
   8   8   0     2454.91     2397.04     69.36 o
  10   8   0     1090.32     1034.99     48.46 o
  12   8   0        5.40       14.96     24.42 o
  14   8   0      376.06      354.56     37.41 o
  16   8   0      841.64      867.30     52.61 o
  18   8   0       26.21       22.14     36.79 o
  20   8   0     1671.97     1609.86     84.63 o
  22   8   0      474.09      460.15     57.78 o
  24   8   0      221.83      204.73     59.78 o
  26   8   0       26.84        0.44     91.03 o
   1   9   0       31.73       27.16     22.05 o
   3   9   0        5.11       10.80     20.49 o
   5   9   0       12.46       18.50     19.76 o
   7   9   0      174.64      164.44     27.95 o
   9   9   0      261.61      284.56     32.73 o
  11   9   0       82.04       71.84     27.24 o
  13   9   0       79.31       49.23     28.81 o
  15   9   0       10.88       -1.92     28.16 o
  17   9   0      260.90      274.14     47.34 o
  19   9   0        7.25      -14.96     37.97 o
  21   9   0       34.38       92.40     43.55 o
  23   9   0      186.14      133.78     58.07 o
  25   9   0        0.10       62.36     91.35 o
   0  10   0     1381.73     1200.94     94.80 o
   2  10   0      570.42      607.34     43.76 o
   4  10   0      846.26      867.54     44.54 o
   6  10   0      745.94      719.88     43.47 o
   8  10   0     1152.29     1202.71     54.26 o
  10  10   0      266.24      221.09     33.10 o
  12  10   0       41.83       31.93     27.87 o
  14  10   0      822.27      746.63     59.68 o
  16  10   0      339.24      281.81     47.73 o
  18  10   0        4.42      -36.92     36.92 o
  20  10   0       30.39       45.64     51.48 o
  22  10   0      469.68      402.21     69.42 o
  24  10   0      106.36      137.19     99.32 o
   1  11   0      234.40      245.08     32.17 o
   3  11   0      480.61      496.18     43.76 o
   5  11   0        2.34       -5.12     27.06 o
   7  11   0     1164.31     1143.67     61.72 o
   9  11   0       21.60        6.82     29.59 o
  11  11   0       66.68       90.18     44.78 o
  13  11   0      637.46      605.60     56.47 o
  15  11   0       27.67       41.74     38.15 o
  17  11   0        5.09      -26.14     47.64 o
  19  11   0      164.70      189.28     60.13 o
  21  11   0        4.10        2.16     54.10 o
  23  11   0      671.06      370.51    222.17 o
   0  12   0     2269.38     2487.79     97.07 o
   2  12   0       97.26       93.45     29.19 o
   4  12   0      760.04      768.31     61.05 o
   6  12   0      157.55      120.68     52.32 o
   8  12   0        0.40      -38.70     45.25 o
  10  12   0      407.77      278.37     64.02 o
  12  12   0      228.82      253.63     56.52 o
  14  12   0      597.72      598.78     71.52 o
  16  12   0      376.29      397.40     68.89 o
  18  12   0       42.69       29.50     54.15 o
  20  12   0        0.24      -14.58     58.42 o
   1  13   0      302.18      229.50     58.82 o
   3  13   0      472.75      503.93     72.13 o
   5  13   0      120.76      105.78     53.96 o
   7  13   0        0.46       18.56     53.29 o
   9  13   0      307.53      300.68     67.83 o
  11  13   0      734.43      665.60     85.55 o
  13  13   0       73.51       73.25     61.17 o
  15  13   0     1536.45     1502.32    118.00 o
  17  13   0        5.81       -2.71     59.66 o
  19  13   0      120.19      154.48     83.95 o
   0  14   0      419.60      411.41    121.31 o
   2  14   0      267.87      196.81     75.73 o
   4  14   0      786.98      852.26    108.27 o
   6  14   0        8.61      -49.79     51.95 o
   8  14   0      637.96      685.29     87.82 o
  10  14   0       13.54       61.15     73.65 o
  12  14   0      303.15      352.94     76.59 o
  14  14   0       64.81      111.01     64.56 o
  16  14   0      154.70      268.96    117.15 o
   1  15   0       42.15       68.01     70.31 o
   3  15   0        6.51       24.20     70.52 o
   5  15   0      411.08      408.07     93.55 o
   7  15   0     1022.76     1173.65    128.00 o
   9  15   0       87.20       91.26     74.86 o
  11  15   0      366.24      456.66     97.27 o
  13  15   0      144.66       -9.50     82.57 o
   0  16   0      118.21      167.41    114.38 o
   2  16   0       18.69      -40.19     68.27 o
   4  16   0      759.90      989.31    121.84 o
   6  16   0       15.71       33.09     85.09 o
 -31   1   1       84.14      103.98    228.06 o
 -29   1   1       36.80       97.50     63.47 o
 -27   1   1      607.59      534.84     57.29 o
 -25   1   1      445.47      379.77     51.41 o
 -23   1   1       41.37       60.72     36.81 o
 -21   1   1       20.39       11.79     31.61 o
 -19   1   1     2498.11     2365.72     65.90 o
 -17   1   1     1919.29     2020.73     57.53 o
 -15   1   1     3564.95     3736.99     61.50 o
 -13   1   1      864.57      886.84     35.21 o
 -11   1   1     1160.64     1342.26     40.91 o
  -9   1   1      722.10      734.66     23.50 o
  -7   1   1     2356.76     3061.15     33.90 o
  -5   1   1     5554.33     5140.53    733.85 o
  -3   1   1     4803.50     5801.38    214.42 o
  -1   1   1       34.39       71.93      7.06 o
   1   1   1     2614.69     3037.15     53.96 o
   3   1   1     7431.89     9226.43     74.53 o
   5   1   1      536.76      769.06     19.45 o
   7   1   1     1169.11     1319.69     24.70 o
   9   1   1     7911.08     8587.60     96.12 o
  11   1   1     5810.86     6116.06     72.52 o
  13   1   1      593.09      622.73     31.34 o
  15   1   1      877.09      876.91     39.41 o
  17   1   1      602.68      622.74     39.00 o
  19   1   1     1371.86     1408.51     56.48 o
  21   1   1      691.35      630.59     47.11 o
  23   1   1       55.33       79.84     39.47 o
  25   1   1      285.65      249.68     53.95 o
  27   1   1      438.09      396.80     58.13 o
  29   1   1      150.38       81.45     52.76 o
 -30   2   1       99.39       51.66     71.18 o
 -28   2   1       36.93       52.56     44.10 o
 -26   2   1        6.35       -4.50     37.55 o
 -24   2   1      802.23      683.43     59.89 o
 -22   2   1       76.05      103.06     37.45 o
 -20   2   1      427.43      426.39     41.96 o
 -18   2   1     3550.29     3533.45     73.79 o
 -16   2   1       35.84       30.20     18.99 o
 -14   2   1     4525.70     4739.68     65.74 o
 -12   2   1        4.00       14.62     11.83 o
 -10   2   1      536.43      701.64     24.53 o
  -8   2   1        2.31       -3.80     11.17 o
  -6   2   1      710.83     1069.67     24.79 o
  -4   2   1     5529.75     5893.99    645.72 o
  -2   2   1      835.19      809.02     16.29 o
   0   2   1     1599.47     1809.74     33.94 o
   2   2   1      904.19     1125.39     18.20 o
   4   2   1      220.62      422.15     19.68 o
   6   2   1     5569.37     6145.16     99.12 o
   8   2   1      829.05      751.06     25.23 o
  10   2   1      750.24      836.42     27.39 o
  12   2   1    10765.17    10863.81    167.42 o
  14   2   1        1.69      -17.69     17.69 o
  16   2   1       96.36       87.59     25.76 o
  18   2   1     2276.60     2321.13     68.69 o
  20   2   1      153.77      137.90     33.78 o
  22   2   1      195.58      195.65     45.09 o
  24   2   1      151.56      121.86     52.63 o
  26   2   1      587.00      619.06     68.37 o
  28   2   1      178.85      192.70     57.76 o
 -31   3   1        2.44       39.17    267.57 o
 -29   3   1      278.31      385.26     94.00 o
 -27   3   1       22.75       22.23     43.59 o
 -25   3   1      452.33      531.94     52.42 o
 -23   3   1      741.11      734.70     60.59 o
 -21   3   1      379.79      373.79     46.16 o
 -19   3   1      353.89      353.91     41.08 o
 -17   3   1      483.45      516.86     39.89 o
 -15   3   1     3930.42     3959.42     99.67 o
 -13   3   1       18.62       46.47     15.20 o
 -11   3   1     5788.62     5960.56    100.75 o
  -9   3   1     3834.90     3889.93     57.58 o
  -7   3   1     2511.13     2052.25     39.57 o
  -5   3   1      225.54      274.03     15.94 o
  -3   3   1       85.27      178.00     13.16 o
  -1   3   1     7202.51     8957.86    191.55 o
   1   3   1    19824.22    21637.41    371.67 o
   3   3   1       14.66        7.30      9.07 o
   5   3   1    16124.95    17149.78    231.19 o
   7   3   1      848.70      646.02     28.12 o
   9   3   1     2653.05     2655.73     52.67 o
  11   3   1       11.73        9.66     13.52 o
  13   3   1     1377.85     1393.03     41.19 o
  15   3   1     1069.72      989.83     49.14 o
  17   3   1      355.36      393.84     34.96 o
  19   3   1      996.89      953.58     51.31 o
  21   3   1       78.21       97.19     40.31 o
  23   3   1      425.75      437.55     52.34 o
  25   3   1       11.15       44.93     44.74 o
  27   3   1       50.58       99.78     57.61 o
  29   3   1       36.53        2.63     66.38 o
 -30   4   1      326.92      292.49    106.77 o
 -28   4   1        9.35       33.99     54.58 o
 -26   4   1     2081.95     2237.23     89.10 o
 -24   4   1      325.71      315.37     46.02 o
 -22   4   1     1962.80     1858.09     76.18 o
 -20   4   1      361.66      363.09     45.56 o
 -18   4   1       11.28        7.73     27.52 o
 -16   4   1     2242.11     2217.49     64.72 o
 -14   4   1     2107.42     2059.20     41.85 o
 -12   4   1     2304.62     2199.90     57.76 o
 -10   4   1    14039.38    14826.60    382.02 o
  -8   4   1     3577.31     3388.51     68.25 o
  -6   4   1       39.93       13.62     13.48 o
  -4   4   1     1808.56     1622.00     46.22 o
  -2   4   1     1678.71     2227.47     66.23 o
   0   4   1     5235.59     5300.63     99.66 o
   2   4   1     2289.51     2322.98     56.97 o
   4   4   1    23309.13    23935.62    466.27 o
   6   4   1     1666.04     1584.44     42.92 o
   8   4   1     1877.55     1750.99     41.52 o
  10   4   1     2438.40     2644.74     57.67 o
  12   4   1      327.37      211.50     21.27 o
  14   4   1     1122.76     1157.21     38.50 o
  16   4   1     3875.59     3899.98     75.57 o
  18   4   1      201.66      209.73     32.20 o
  20   4   1     5268.12     4969.70    120.83 o
  22   4   1      172.26      209.50     44.33 o
  24   4   1      162.74      189.04     58.43 o
  26   4   1      262.63      195.50     61.16 o
  28   4   1       15.21      -53.97     53.97 o
 -29   5   1      122.63      163.10     78.58 o
 -27   5   1      493.04      518.56     77.80 o
 -25   5   1      345.71      412.29     49.39 o
 -23   5   1      693.85      688.85     55.22 o
 -21   5   1      145.03      173.40     38.06 o
 -19   5   1     1354.44     1338.83     64.88 o
 -17   5   1      161.17      182.08     32.18 o
 -15   5   1     1793.10     1606.84     51.29 o
 -13   5   1      222.02      248.79     27.11 o
 -11   5   1     3735.04     3414.23    119.60 o
  -9   5   1      181.59      256.43     23.54 o
  -7   5   1    21389.15    21001.53    423.82 o
  -5   5   1        5.54        4.59     13.00 o
  -3   5   1    17494.36    18397.94    599.82 o
  -1   5   1      343.92      208.69     16.04 o
   1   5   1    11011.46    10969.56    207.95 o
   3   5   1      101.14      201.83     13.56 o
   5   5   1     2934.43     2815.69     55.96 o
   7   5   1      238.90      182.78     21.02 o
   9   5   1      152.77      116.82     20.54 o
  11   5   1      158.64      100.34     21.78 o
  13   5   1      990.48      984.71     42.91 o
  15   5   1     1101.62      991.60     47.91 o
  17   5   1      830.53      857.00     50.65 o
  19   5   1     2397.33     2389.36     86.45 o
  21   5   1       15.06      -18.47     35.87 o
  23   5   1      452.04      418.08     53.59 o
  25   5   1       67.62       35.24     52.29 o
  27   5   1      600.46      683.92     86.33 o
 -28   6   1      342.66      241.74     63.92 o
 -26   6   1      372.07      403.90     67.96 o
 -24   6   1      197.29       91.81     46.06 o
 -22   6   1     2562.68     2643.27     87.75 o
 -20   6   1       72.30       44.40     32.38 o
 -18   6   1     5040.21     4911.79    103.55 o
 -16   6   1      666.36      673.75     41.38 o
 -14   6   1      891.86      916.74     50.63 o
 -12   6   1      548.02      512.23     33.58 o
 -10   6   1      280.48      246.84     25.41 o
  -8   6   1        4.93       13.71     16.61 o
  -6   6   1     5157.89     5003.58     65.06 o
  -4   6   1    14748.11    15110.75    419.75 o
  -2   6   1     9818.01    10012.73    448.39 o
   0   6   1    12373.14    12522.69    374.98 o
   2   6   1      558.59      723.45     24.49 o
   4   6   1     1501.04     1451.96     43.89 o
   6   6   1     6906.39     7468.38    187.09 o
   8   6   1     7044.16     6521.12    126.94 o
  10   6   1      555.69      502.33     31.73 o
  12   6   1     9802.24     9675.37    196.70 o
  14   6   1      386.38      371.33     32.62 o
  16   6   1     3339.17     3353.50     74.02 o
  18   6   1      604.78      547.59     52.99 o
  20   6   1      206.46      236.85     46.24 o
  22   6   1        7.42        6.75     39.06 o
  24   6   1     1439.32     1520.93    105.90 o
  26   6   1       12.08       -5.21     54.43 o
  28   6   1      508.42      616.94    303.27 o
 -29   7   1      141.56       79.60     98.60 o
 -27   7   1      187.20      231.57     64.80 o
 -25   7   1       50.52       18.98     50.64 o
 -23   7   1       23.50      -35.17     39.50 o
 -21   7   1      248.49      217.65     40.82 o
 -19   7   1     2838.45     2870.07    105.15 o
 -17   7   1     1040.07     1064.15     60.74 o
 -15   7   1     4333.35     4220.07    113.61 o
 -13   7   1       97.96       85.61     28.08 o
 -11   7   1     3192.17     2878.78     69.44 o
  -9   7   1     3388.32     3546.12     65.67 o
  -7   7   1    11205.40    10770.67    227.53 o
  -5   7   1       25.84       39.78     16.79 o
  -3   7   1    19523.60    20270.05    709.80 o
  -1   7   1      449.40      418.81     35.15 o
   1   7   1     3308.58     2980.20     53.29 o
   3   7   1       37.39       76.90     14.02 o
   5   7   1     1290.55     1285.63     49.06 o
   7   7   1      442.62      377.28     29.64 o
   9   7   1     3390.23     3470.80     71.13 o
  11   7   1     2340.50     2153.84     70.19 o
  13   7   1     4502.42     4340.06    123.69 o
  15   7   1      479.99      516.01     36.98 o
  17   7   1       17.09       17.10     34.70 o
  19   7   1      359.90      432.47     52.90 o
  21   7   1      135.53      128.39     43.66 o
  23   7   1      983.74     1042.36     90.16 o
  25   7   1        1.84        9.63     53.79 o
  27   7   1     1779.49     1780.46    364.62 o
 -28   8   1       79.55       77.77     95.75 o
 -26   8   1     1350.42     1366.35    103.29 o
 -24   8   1       67.99       27.18     52.50 o
 -22   8   1     1763.27     1901.22     90.36 o
 -20   8   1      289.43      251.33     40.42 o
 -18   8   1     1103.20     1223.19     66.10 o
 -16   8   1       41.20       27.75     26.96 o
 -14   8   1     3297.05     3228.06     81.33 o
 -12   8   1     2308.20     2265.33     68.55 o
 -10   8   1     3871.93     3616.40    103.08 o
  -8   8   1     1750.83     1692.86     52.18 o
  -6   8   1      501.58      408.20     31.90 o
  -4   8   1      126.28      145.37     21.12 o
  -2   8   1        4.93        9.53     15.88 o
   0   8   1     3395.22     3230.95     96.13 o
   2   8   1      704.11      689.47     28.57 o
   4   8   1    10399.66    10215.83    192.90 o
   6   8   1      232.37      242.16     27.28 o
   8   8   1    10799.58    10513.25    140.97 o
  10   8   1      126.34      125.70     26.17 o
  12   8   1     3015.95     3098.02     68.45 o
  14   8   1      562.33      494.69     48.63 o
  16   8   1     1437.76     1485.78     78.02 o
  18   8   1        2.95      -18.22     36.82 o
  20   8   1     1424.18     1490.61     84.59 o
  22   8   1       28.56       78.41     43.34 o
  24   8   1      937.29      964.61     90.27 o
  26   8   1        1.45       79.72    256.13 o
 -27   9   1      275.55      420.77    274.85 o
 -25   9   1      379.92      437.24     73.74 o
 -23   9   1      667.21      723.17     81.90 o
 -21   9   1        2.75       -8.05     48.35 o
 -19   9   1      192.20      211.57     38.63 o
 -17   9   1      151.75      103.55     33.64 o
 -15   9   1     2143.99     2248.10     71.87 o
 -13   9   1      145.89      128.84     30.61 o
 -11   9   1    12398.87    12123.98    351.58 o
  -9   9   1      517.70      575.02     39.89 o
  -7   9   1     4459.49     4322.40    130.80 o
  -5   9   1     1103.52     1043.03     46.76 o
  -3   9   1      623.64      605.58     39.48 o
  -1   9   1     1676.74     1967.27     63.21 o
   1   9   1     3779.25     3763.89    103.55 o
   3   9   1     3080.03     2971.67     72.34 o
   5   9   1    12459.13    12519.28    238.77 o
   7   9   1     1159.36     1083.96     46.87 o
   9   9   1     1752.92     1760.55     73.96 o
  11   9   1      195.72      221.53     38.71 o
  13   9   1       14.37       27.89     34.30 o
  15   9   1      493.87      569.48     54.82 o
  17   9   1      320.55      419.19     53.34 o
  19   9   1     1940.31     2032.80    103.60 o
  21   9   1      104.29      132.77     46.30 o
  23   9   1      965.05     1056.48     94.06 o
  25   9   1      213.87      -38.13    244.35 o
 -24  10   1        4.40      -21.66     53.23 o
 -22  10   1     1585.22     1593.59    107.64 o
 -20  10   1        2.09        3.53     50.17 o
 -18  10   1      946.53      954.15     82.40 o
 -16  10   1       92.21       68.69     29.81 o
 -14  10   1     1302.14     1323.68     60.73 o
 -12  10   1      488.50      554.33     50.95 o
 -10  10   1     1092.77     1065.17     60.82 o
  -8  10   1     1996.09     1951.54     82.72 o
  -6  10   1      554.18      549.57     39.91 o
  -4  10   1      444.81      516.69     43.22 o
  -2  10   1      346.09      320.38     34.17 o
   0  10   1     2776.05     2677.68     76.56 o
   2  10   1      469.34      473.08     34.45 o
   4  10   1     2475.89     2615.99     56.84 o
   6  10   1       63.78       45.05     23.77 o
   8  10   1     2632.11     2543.30     82.39 o
  10  10   1      243.82      194.60     39.83 o
  12  10   1     3173.43     3175.75    140.99 o
  14  10   1       61.92       65.80     38.60 o
  16  10   1     1518.82     1655.32     94.45 o
  18  10   1       10.78       49.96     42.14 o
  20  10   1     1295.78     1469.90     93.89 o
  22  10   1        1.61       67.11     73.53 o
 -23  11   1      202.02      273.10     75.80 o
 -21  11   1       97.49      183.05     61.65 o
 -19  11   1     1760.12     1810.72    157.33 o
 -17  11   1      237.84      272.10     60.52 o
 -15  11   1     1391.49     1459.05     95.13 o
 -13  11   1      431.43      332.44     46.54 o
 -11  11   1      184.17      221.01     41.24 o
  -9  11   1      267.70      193.83     38.67 o
  -7  11   1     2028.15     2024.84     75.06 o
  -5  11   1     1395.25     1483.84     55.73 o
  -3  11   1     7400.48     7212.90    116.11 o
  -1  11   1      573.41      581.81     44.17 o
   1  11   1     2412.86     2296.99     88.15 o
   3  11   1      527.08      494.27     62.63 o
   5  11   1      193.19      204.10     43.31 o
   7  11   1      182.61      101.63     36.01 o
   9  11   1     1094.44     1121.75     68.12 o
  11  11   1     1195.93     1306.08     75.61 o
  13  11   1      873.23      914.85     67.41 o
  15  11   1     1402.74     1503.34     77.98 o
  17  11   1       40.06       83.45     45.24 o
  19  11   1      112.49      156.22     57.32 o
  21  11   1       36.93      -41.62     84.82 o
 -22  12   1      387.54      412.29     86.52 o
 -20  12   1       85.71      114.30     59.73 o
 -18  12   1     1157.75     1320.13    102.59 o
 -16  12   1       53.07       43.87     52.45 o
 -14  12   1      461.44      540.24     69.94 o
 -12  12   1       83.87       81.20     55.17 o
 -10  12   1       91.20       79.55     40.34 o
  -8  12   1       38.08        6.57     36.66 o
  -6  12   1      520.02      576.00     51.06 o
  -4  12   1     3300.49     3289.78     91.35 o
  -2  12   1     1456.61     1528.59     71.92 o
   0  12   1     2021.89     1870.08    104.93 o
   2  12   1        8.95        6.65     44.67 o
   4  12   1       50.78       65.26     48.68 o
   6  12   1      324.33      288.68     60.54 o
   8  12   1      541.37      579.06     75.96 o
  10  12   1      307.49      377.06     59.99 o
  12  12   1     2279.92     2323.65     94.68 o
  14  12   1      102.51      121.30     45.64 o
  16  12   1      588.68      669.37     77.72 o
  18  12   1      105.95       43.25     71.00 o
  20  12   1      307.19      329.96    188.89 o
 -19  13   1      101.39      172.60     80.14 o
 -17  13   1        1.70      -19.45     57.23 o
 -15  13   1      388.00      473.25     71.33 o
 -13  13   1      193.60      269.93     69.75 o
 -11  13   1      514.35      616.53     82.12 o
  -9  13   1      101.20      153.83     60.23 o
  -7  13   1     1141.56     1095.69     94.73 o
  -5  13   1       27.18       21.35     37.18 o
  -3  13   1      412.85      413.13     59.35 o
  -1  13   1        2.93       12.00     36.57 o
   1  13   1     1087.43     1109.15     75.28 o
   3  13   1       63.77      120.63     54.95 o
   5  13   1      935.89      875.12     87.43 o
   7  13   1      506.65      615.08     79.08 o
   9  13   1       67.00      130.35     60.68 o
  11  13   1       80.58      114.69     61.80 o
  13  13   1       13.21       -9.82     56.13 o
  15  13   1       93.52      111.62     57.59 o
  17  13   1      103.47      153.96     95.28 o
 -16  14   1       11.91      -39.04     59.54 o
 -14  14   1      276.92      264.90     65.23 o
 -12  14   1      464.17      515.98     81.68 o
 -10  14   1     1811.12     1857.44    152.77 o
  -8  14   1      137.69      200.57    137.42 o
  -6  14   1        1.76       10.39     62.70 o
  -4  14   1       20.50      -41.11     62.62 o
  -2  14   1      275.50      256.12     77.22 o
   0  14   1      131.07      158.94     73.73 o
   2  14   1      304.07      367.36     71.09 o
   4  14   1     1920.98     1972.08    126.58 o
   6  14   1      407.45      368.26     72.78 o
   8  14   1      309.24      371.52     76.37 o
  10  14   1        8.63       43.98     59.83 o
  12  14   1       13.14      -32.55     56.89 o
  14  14   1       14.33      -55.74     55.74 o
 -13  15   1      110.54      204.88     73.86 o
 -11  15   1      174.33      181.05     83.39 o
  -9  15   1      114.85      163.74     79.40 o
  -7  15   1      220.47      218.29     84.17 o
  -5  15   1       12.24       32.57     70.21 o
  -3  15   1        7.65       31.71     71.80 o
  -1  15   1        0.89        2.59     67.94 o
   1  15   1      116.71      125.12     72.98 o
   3  15   1      214.17      319.53     85.97 o
   5  15   1      235.03      203.59     81.42 o
   7  15   1      284.12      344.00     88.23 o
   9  15   1       31.92       56.73     62.92 o
  11  15   1       21.54      -15.96     62.58 o
  -8  16   1        0.74       24.61    107.79 o
  -6  16   1      106.00      111.13     80.55 o
  -4  16   1      131.11      287.82     87.20 o
  -2  16   1      318.56      365.60     97.91 o
   0  16   1       85.56      115.23     77.52 o
   2  16   1        2.54       -5.78     71.10 o
   4  16   1       35.99       28.97     73.65 o
   6  16   1        1.41       46.44     91.50 o
 -30   0   2      463.41      546.58    128.24 o
 -28   0   2        7.59      -30.61     54.68 o
 -26   0   2      398.05      403.12     75.10 o
 -24   0   2        4.79       43.51     50.46 o
 -22   0   2    11075.92    10707.05    210.23 o
 -20   0   2      889.24      879.21     79.77 o
 -18   0   2     8792.15     8894.72    345.30 o
 -16   0   2     8458.43     9163.75    248.46 o
 -14   0   2     7317.95     6887.73    211.13 o
 -12   0   2     8783.25    10627.34    275.46 o
 -10   0   2    44842.50    46834.39    738.73 o
  -8   0   2    24529.00    26675.23    509.95 o
  -6   0   2    92660.84   103637.42    510.60 o
  -4   0   2     1831.15     2702.74     81.80 o
  -2   0   2    26449.11    27656.71    661.10 o
   0   0   2     3709.86     2653.43     60.28 o
   2   0   2     2031.75     1856.99     46.22 o
   4   0   2    15886.23    20610.75    451.18 o
   6   0   2     3917.40     3322.17     47.79 o
   8   0   2     9387.76     9008.95    131.75 o
  10   0   2    20737.37    21562.73    480.66 o
  12   0   2    15895.36    15984.07    356.99 o
  14   0   2      167.42      213.18     34.14 o
  16   0   2      189.59      149.21     34.76 o
  18   0   2      387.39      372.30     45.06 o
  20   0   2     4646.21     4589.24    188.40 o
  22   0   2      269.54      295.07     67.74 o
  24   0   2     2806.71     2901.84    145.05 o
  26   0   2        6.49       38.09     62.78 o
  28   0   2      151.31      171.22     79.93 o
 -31   1   2       39.82      -41.59     91.15 o
 -29   1   2     2519.94     2674.35    187.07 o
 -27   1   2        5.36        2.09     38.77 o
 -25   1   2     1562.22     1463.42     81.00 o
 -23   1   2        5.20       34.73     34.22 o
 -21   1   2     2513.52     2480.59     81.29 o
 -19   1   2     1732.85     1756.32     58.36 o
 -17   1   2     5277.96     4994.21     78.41 o
 -15   1   2      697.01      919.43     39.77 o
 -13   1   2     1899.26     1758.63     39.84 o
 -11   1   2     3360.40     2910.63     42.99 o
  -9   1   2    22422.46    24495.10    202.55 o
  -7   1   2    22977.23    23362.60    195.41 o
  -5   1   2     6007.46     6507.95     39.76 o
  -3   1   2    58107.54    63052.23    720.73 o
  -1   1   2     8166.50    11455.80    230.37 o
   1   1   2    16973.10    16887.33    330.91 o
   3   1   2      463.82      743.64     16.59 o
   5   1   2     7211.42     6591.71     92.35 o
   7   1   2     2170.79     1709.39     28.75 o
   9   1   2     9090.65     8454.36     78.40 o
  11   1   2     3211.17     3170.03     48.84 o
  13   1   2     4914.07     4837.29     91.58 o
  15   1   2       94.61       84.53     21.74 o
  17   1   2     2315.66     2227.92     71.27 o
  19   1   2       45.55       42.78     27.28 o
  21   1   2     2173.55     2253.86     89.41 o
  23   1   2      363.55      405.40     53.21 o
  25   1   2       14.79        5.02     41.59 o
  27   1   2      437.08      527.36     70.94 o
  29   1   2       17.88       55.85    175.30 o
 -30   2   2     1366.92     1423.65    125.85 o
 -28   2   2      189.36      256.19     49.03 o
 -26   2   2     1103.68     1154.54     73.26 o
 -24   2   2      213.09      184.13     42.65 o
 -22   2   2     2643.29     2552.97     85.92 o
 -20   2   2      441.56      457.23     45.02 o
 -18   2   2     8106.66     8087.48    141.72 o
 -16   2   2      303.67      336.95     34.82 o
 -14   2   2    22759.08    20804.06   1502.05 o
 -12   2   2      540.25      352.62     19.79 o
 -10   2   2    35149.50    37734.71    318.53 o
  -8   2   2     2290.22     3445.18     35.84 o
  -6   2   2      834.07      511.99     61.37 o
  -4   2   2    19254.95    25836.79    425.15 o
  -2   2   2    35558.30    36826.90    460.38 o
   0   2   2    30362.95    32114.85    401.52 o
   2   2   2    89864.40   102082.70   2116.08 o
   4   2   2      597.49      345.97     15.43 o
   6   2   2      759.43      356.58     46.74 o
   8   2   2       16.18       10.77     10.71 o
  10   2   2     2001.06     1832.94     34.29 o
  12   2   2     4629.29     4439.69     76.66 o
  14   2   2      314.68      283.94     25.53 o
  16   2   2     4154.87     4027.55     94.67 o
  18   2   2      181.81      180.98     32.67 o
  20   2   2     3724.60     3741.23     81.41 o
  22   2   2        5.68      -13.88     39.50 o
  24   2   2      496.34      553.27     59.72 o
  26   2   2      292.07      171.09     56.11 o
  28   2   2      630.53      649.09     89.77 o
 -31   3   2       13.21       46.79    103.29 o
 -29   3   2     2429.95     2614.70    173.39 o
 -27   3   2       87.44      148.36     44.73 o
 -25   3   2     1204.57     1280.38     76.45 o
 -23   3   2      977.86      842.41     60.99 o
 -21   3   2     1540.72     1605.83     72.94 o
 -19   3   2      127.09      113.70     32.12 o
 -17   3   2     4197.96     3365.31    478.05 o
 -15   3   2     6338.17     5259.95    544.18 o
 -13   3   2     5910.31     5139.37    546.66 o
 -11   3   2     4671.16     3897.06    410.07 o
  -9   3   2     1272.54      839.92     64.10 o
  -7   3   2      324.25      171.98     14.43 o
  -5   3   2     4482.54     5776.26    114.04 o
  -1   3   2    26349.36    28781.57    607.00 o
   1   3   2    49836.32    51799.66    892.10 o
   3   3   2    12082.08    12765.52    307.44 o
   5   3   2    20052.74    21172.90    311.82 o
   7   3   2      481.71      732.17     19.91 o
   9   3   2     2133.63     1918.25     33.99 o
  11   3   2      494.01      620.02     26.54 o
  13   3   2     4298.28     4367.24    114.30 o
  15   3   2      459.86      413.66     29.43 o
  17   3   2     2782.98     2718.43     73.81 o
  19   3   2     1418.17     1454.71     60.01 o
  21   3   2      121.05      119.95     43.54 o
  23   3   2       19.73       37.14     44.10 o
  25   3   2        5.82      -30.30     51.24 o
  27   3   2      418.61      430.64     79.47 o
 -30   4   2      412.47      406.42    102.71 o
 -28   4   2      167.61       75.89     48.26 o
 -26   4   2      463.31      516.42     52.18 o
 -24   4   2       34.16        3.55     35.10 o
 -22   4   2     3773.43     3704.87    105.61 o
 -20   4   2      335.89      306.80     41.16 o
 -18   4   2     7314.76     7149.99    144.28 o
 -16   4   2      356.76      390.36     46.33 o
 -14   4   2     1244.73     1051.39    141.06 o
 -12   4   2       47.82        3.27      9.02 o
 -10   4   2    21310.91    18449.21   2485.15 o
  -8   4   2     1173.80     1291.77    257.93 o
  -6   4   2     6218.10     6072.21    155.60 o
  -4   4   2     2545.40     2781.56    350.60 o
  -2   4   2    19930.58    20465.12    427.33 o
   0   4   2     1076.21      776.49     23.11 o
   2   4   2    20567.65    22805.61    535.35 o
   4   4   2     1090.49      929.31     28.38 o
   6   4   2      770.56      513.99     27.17 o
   8   4   2     3563.87     3370.54     60.01 o
  10   4   2     5255.27     5325.53     74.61 o
  12   4   2     2689.89     2792.66     52.31 o
  14   4   2        6.56        5.62     17.36 o
  16   4   2       21.30      -12.69     23.39 o
  18   4   2      240.80      241.02     34.63 o
  20   4   2     1779.15     1778.80     88.45 o
  22   4   2      492.91      530.63     69.84 o
  24   4   2     1301.96     1297.04     99.66 o
  26   4   2       82.98       53.38     57.23 o
  28   4   2      620.76      499.79    303.27 o
 -31   5   2        5.86      -61.35    269.65 o
 -29   5   2      220.31      302.86     72.09 o
 -27   5   2      164.31       98.21     48.41 o
 -25   5   2      485.23      430.91     49.51 o
 -23   5   2       10.94       16.08     32.93 o
 -21   5   2     5723.54     5533.78    109.14 o
 -19   5   2      866.78      836.19     56.03 o
 -17   5   2      958.38      922.15     47.37 o
 -15   5   2        1.67       -0.17     16.03 o
 -13   5   2     1418.72     1630.66     64.28 o
 -11   5   2      177.47      131.64     21.04 o
  -9   5   2     3873.14     3016.19    393.23 o
  -7   5   2    18714.13    18974.01    409.68 o
  -5   5   2     9720.79     9769.97    317.91 o
  -3   5   2       66.53       22.38      8.23 o
  -1   5   2     1848.08     1876.94     52.38 o
   1   5   2       34.31       87.61     13.56 o
   3   5   2      665.40     1014.77     32.60 o
   5   5   2     2387.15     2398.47     67.62 o
   7   5   2     1217.75     1194.46     37.37 o
   9   5   2    16613.34    17115.25    354.08 o
  11   5   2     1034.88      918.06     32.04 o
  13   5   2     1049.07     1175.21     42.29 o
  15   5   2      539.98      531.45     43.17 o
  17   5   2      119.91      118.58     33.05 o
  19   5   2      438.47      471.40     50.47 o
  21   5   2      214.41      244.78     57.72 o
  23   5   2     1036.68     1026.88     89.67 o
  25   5   2      357.91      443.63     74.92 o
  27   5   2      207.07      231.34     88.52 o
 -30   6   2      312.55      272.67    112.80 o
 -28   6   2        1.48       -3.23     54.09 o
 -26   6   2      191.90      239.61     54.07 o
 -24   6   2       95.56       82.99     46.49 o
 -22   6   2     1242.34     1241.77     69.64 o
 -20   6   2      639.94      659.39     50.03 o
 -18   6   2     1075.90     1045.71     56.10 o
 -16   6   2      674.36      715.71     41.19 o
 -14   6   2        7.22       23.18     20.97 o
 -12   6   2       12.43       42.42     19.24 o
 -10   6   2     9144.44     9007.97    165.06 o
  -8   6   2      710.13      596.08     40.93 o
  -6   6   2     8877.39     9243.94    304.47 o
  -4   6   2       57.25       93.65     14.55 o
  -2   6   2     6124.61     6061.65    119.99 o
   0   6   2      103.70       40.66     11.14 o
   2   6   2        3.79        3.97     12.17 o
   4   6   2       68.25       84.14     21.55 o
   6   6   2       36.15       10.32     20.86 o
   8   6   2     1028.15      903.95     43.62 o
  10   6   2     2955.02     2937.65     68.10 o
  12   6   2     1853.94     1874.01     56.10 o
  14   6   2      268.49      265.80     31.37 o
  16   6   2       86.60       73.91     34.99 o
  18   6   2        8.84       12.39     34.85 o
  20   6   2      986.78     1031.70     70.08 o
  22   6   2      284.19      238.22     61.33 o
  24   6   2      336.83      428.56     73.12 o
  26   6   2      145.11       99.00     73.76 o
 -29   7   2      724.20      727.26    133.31 o
 -27   7   2      220.57      248.61     68.02 o
 -25   7   2      138.45      102.56     50.05 o
 -23   7   2      125.82      103.34     47.09 o
 -21   7   2      123.07      166.90     37.33 o
 -19   7   2      155.74      130.01     34.68 o
 -17   7   2      932.60      984.56     49.08 o
 -15   7   2      176.86      152.88     27.78 o
 -13   7   2     1408.50     1304.40     53.26 o
 -11   7   2     1397.29     1311.79     46.35 o
  -9   7   2      903.85      930.79     46.71 o
  -7   7   2       33.48       35.07     23.54 o
  -5   7   2       14.59       39.98     18.84 o
  -3   7   2      156.35      158.85     15.82 o
  -1   7   2      983.04      959.37     37.76 o
   1   7   2     3888.90     3928.10     68.02 o
   3   7   2     2360.04     2471.41    102.01 o
   5   7   2      203.79      224.75     29.80 o
   7   7   2      285.40      290.81     34.04 o
   9   7   2       29.10       23.55     23.47 o
  11   7   2       61.07       34.36     28.98 o
  13   7   2      216.21      209.48     31.28 o
  15   7   2     1421.24     1366.02     71.48 o
  17   7   2     1253.30     1200.62     71.73 o
  19   7   2      510.05      481.92     53.98 o
  21   7   2       14.18        2.33     48.66 o
  23   7   2       39.44       -0.70     52.09 o
  25   7   2      284.85      138.15     75.12 o
 -28   8   2      414.65      368.84     82.21 o
 -26   8   2       63.68       37.64     58.78 o
 -24   8   2       56.46       81.46     57.90 o
 -22   8   2       22.42      -13.18     41.09 o
 -20   8   2        8.00       -0.17     39.25 o
 -18   8   2       64.52       38.47     30.21 o
 -16   8   2        9.65       38.01     25.96 o
 -14   8   2     1872.03     1893.60     68.36 o
 -12   8   2      874.12      921.05     47.93 o
 -10   8   2     1307.38     1243.95     62.91 o
  -8   8   2       41.12       45.05     24.84 o
  -6   8   2      711.06      851.02     38.67 o
  -4   8   2     1904.96     2082.68     57.75 o
  -2   8   2      866.98      741.85     29.46 o
   0   8   2     5291.59     5478.77    116.93 o
   2   8   2     2404.35     2558.01     56.40 o
   4   8   2       82.68       96.30     27.09 o
   6   8   2       69.63       74.01     27.94 o
   8   8   2     1211.44     1252.79     68.82 o
  10   8   2        9.38       -8.49     28.42 o
  12   8   2      124.81      159.85     34.17 o
  14   8   2      914.68      932.35     56.24 o
  16   8   2      184.27      162.74     41.72 o
  18   8   2      511.76      526.44     55.69 o
  20   8   2       73.99       62.90     53.23 o
  22   8   2       14.49       -7.46     51.30 o
  24   8   2      151.96       50.42     66.84 o
 -27   9   2       20.16       95.39     66.63 o
 -25   9   2        6.07      -10.00     51.40 o
 -23   9   2       73.05        7.02     50.92 o
 -21   9   2        0.29       -0.20     39.77 o
 -19   9   2      272.81      222.22     49.71 o
 -17   9   2      188.54      156.44     39.99 o
 -15   9   2      382.23      339.72     44.63 o
 -13   9   2       68.06       70.21     36.95 o
 -11   9   2       53.81       63.02     30.26 o
  -9   9   2      521.41      586.40     45.25 o
  -7   9   2      101.44       94.04     25.36 o
  -5   9   2       13.74       23.13     17.08 o
  -3   9   2       17.69        2.39     15.19 o
  -1   9   2        1.07      -14.59     17.27 o
   1   9   2       17.33        0.97     20.92 o
   3   9   2      681.46      696.29     41.04 o
   5   9   2      244.89      258.46     36.12 o
   7   9   2      769.98      657.93     49.57 o
   9   9   2      100.65       58.18     32.13 o
  11   9   2     1117.75      974.83     61.63 o
  13   9   2      160.94      162.93     36.60 o
  15   9   2        1.33       27.99     37.88 o
  17   9   2      103.60      105.37     42.07 o
  19   9   2        5.66       42.05     51.52 o
  21   9   2       18.34       37.80     53.40 o
  23   9   2       32.04        9.63     64.86 o
 -26  10   2      480.13      459.69     88.72 o
 -24  10   2       62.54       36.27     55.06 o
 -22  10   2      257.42      204.20     60.40 o
 -20  10   2      932.96      841.74     67.55 o
 -18  10   2      106.72       89.87     41.88 o
 -16  10   2       48.80       19.46     33.37 o
 -14  10   2     1352.52     1346.70     72.04 o
 -12  10   2      314.42      316.40     43.22 o
 -10  10   2      162.30      164.47     35.78 o
  -8  10   2     1336.67     1294.73     56.89 o
  -6  10   2       15.70        8.03     26.98 o
  -4  10   2      315.31      363.58     44.81 o
  -2  10   2      304.53      298.13     41.05 o
   0  10   2      178.43      149.69     30.30 o
   2  10   2      112.50      135.31     31.92 o
   4  10   2      710.26      708.47     51.73 o
   6  10   2      293.21      298.03     41.43 o
   8  10   2      719.88      650.61     53.07 o
  10  10   2     1654.91     1565.54     77.05 o
  12  10   2        5.16       27.78     33.26 o
  14  10   2      402.74      412.32     48.51 o
  16  10   2     1315.33     1147.78     75.44 o
  18  10   2      169.21      161.28     57.83 o
  20  10   2       33.29       23.22     55.52 o
  22  10   2      680.64      553.67     95.46 o
 -23  11   2        0.11       -6.59     53.42 o
 -21  11   2       28.35       84.08     55.04 o
 -19  11   2      435.82      371.72     65.80 o
 -17  11   2       24.96       33.43     36.26 o
 -15  11   2      100.10       92.85     37.37 o
 -13  11   2      165.64      149.61     40.93 o
 -11  11   2      573.57      513.36     50.44 o
  -9  11   2      153.15      161.34     41.71 o
  -7  11   2       90.67       73.04     32.69 o
  -5  11   2      298.57      309.77     41.11 o
  -3  11   2      669.80      651.64     56.96 o
  -1  11   2      247.94      244.01     50.95 o
   1  11   2     1353.96     1275.04     88.28 o
   3  11   2       20.44       29.34     30.59 o
   5  11   2      213.81      239.93     40.90 o
   7  11   2      825.48      765.47     58.76 o
   9  11   2      210.28      185.03     42.29 o
  11  11   2      437.06      354.56     50.49 o
  13  11   2      476.58      446.67     50.97 o
  15  11   2      111.39      148.92     46.93 o
  17  11   2      642.45      648.03     78.85 o
  19  11   2       64.58       64.53     57.54 o
  21  11   2        6.83       41.59    216.62 o
 -22  12   2      492.46      499.62     83.90 o
 -20  12   2       24.26        2.58     52.80 o
 -18  12   2      139.07      159.38     58.44 o
 -16  12   2      146.47      134.10     48.84 o
 -14  12   2      254.13      276.59     48.68 o
 -12  12   2      687.66      630.69     63.16 o
 -10  12   2      313.45      332.83     53.09 o
  -8  12   2       17.14       11.66     33.85 o
  -6  12   2     2273.55     2203.42     82.55 o
  -4  12   2       20.26       19.05     37.06 o
  -2  12   2      262.74      254.07     55.30 o
   0  12   2      150.59       94.91     49.74 o
   2  12   2      523.53      418.19     65.37 o
   4  12   2       93.38       94.01     51.00 o
   6  12   2      379.90      409.79     66.57 o
   8  12   2      667.54      672.73     59.10 o
  10  12   2       31.16       15.51     39.14 o
  12  12   2      254.83      247.51     46.46 o
  14  12   2       14.03       19.43     41.96 o
  16  12   2        3.03       45.10     53.67 o
  18  12   2      246.54      165.15     98.12 o
 -19  13   2      188.40      185.72     70.51 o
 -17  13   2      280.98      318.62     74.80 o
 -15  13   2       34.47       26.08     50.14 o
 -13  13   2       54.90       53.56     50.82 o
 -11  13   2        3.89       30.22     42.44 o
  -9  13   2        8.08       -2.26     45.14 o
  -7  13   2     1207.77     1193.63     90.22 o
  -5  13   2       91.05       95.87     44.04 o
  -3  13   2     1579.06     1622.10     88.48 o
  -1  13   2     1021.93      886.85     85.35 o
   1  13   2      119.02      109.18     54.44 o
   3  13   2      439.36      314.66     63.15 o
   5  13   2     1183.86     1104.13     94.71 o
   7  13   2      111.76       80.73     57.61 o
   9  13   2     1755.23     1754.97    117.21 o
  11  13   2        1.73      -35.57     45.34 o
  13  13   2       75.13       89.06     60.77 o
  15  13   2      483.12      551.24     95.92 o
  17  13   2       20.12     -142.10    143.14 o
 -18  14   2      635.95      614.17    143.84 o
 -16  14   2        0.89      -37.75     66.52 o
 -14  14   2      916.08      946.03     99.75 o
 -12  14   2       87.18       52.28     61.23 o
 -10  14   2      238.96      211.10     77.97 o
  -8  14   2      155.15      100.92     71.42 o
  -6  14   2      294.55      410.63     86.44 o
  -4  14   2        2.00       21.27     47.06 o
  -2  14   2      304.71      363.86     56.63 o
   0  14   2        1.02      -12.12     41.21 o
   2  14   2      437.73      484.78     75.68 o
   4  14   2      141.49      151.62     60.79 o
   6  14   2      309.00      363.68     76.93 o
   8  14   2      206.10      234.02     67.20 o
  10  14   2       27.14       37.00     54.11 o
  12  14   2       40.74      -32.76     66.13 o
 -15  15   2      466.27      579.51    152.16 o
 -13  15   2      495.10      443.24     92.16 o
 -11  15   2      251.33      260.35     76.11 o
  -9  15   2       14.15       18.12     59.09 o
  -7  15   2       13.36      -57.56     63.33 o
  -5  15   2      227.05      166.93     81.45 o
  -3  15   2      334.65      480.89    127.72 o
  -1  15   2       35.63       36.49     66.14 o
   1  15   2     1555.24     1545.90    140.23 o
   3  15   2        4.19      -28.85     62.11 o
   5  15   2     1132.01     1074.74    100.63 o
   7  15   2      303.85      197.94     79.45 o
   9  15   2       19.86       67.96     75.47 o
  11  15   2      232.23      137.60    143.49 o
  -8  16   2        9.96      -76.25     76.25 o
  -6  16   2      145.61      194.43     73.80 o
  -4  16   2        7.16       41.35     64.03 o
  -2  16   2      321.50      451.90     93.68 o
   0  16   2        7.55       11.15     65.42 o
   2  16   2      565.74      500.80    123.28 o
   4  16   2       12.27       26.69    152.85 o
   6  16   2        7.26      -58.92    146.61 o
 -33   1   3       66.12       78.33    106.75 o
 -31   1   3      202.35      217.66     79.89 o
 -29   1   3       29.92      -44.48     63.84 o
 -27   1   3        6.31        4.16     35.22 o
 -25   1   3     1258.49     1158.39     68.34 o
 -23   1   3     1199.39     1242.14     66.91 o
 -21   1   3      797.66      752.55     53.98 o
 -19   1   3      321.95      297.63     30.32 o
 -17   1   3      168.05      188.46     24.35 o
 -15   1   3     2998.93     3229.74     55.28 o
 -13   1   3       46.80       31.92     14.18 o
 -11   1   3      809.77      782.12     24.03 o
  -9   1   3     2565.61     2514.17     42.41 o
  -7   1   3     4124.17     4595.12     47.82 o
  -5   1   3      839.09      758.43     21.14 o
  -3   1   3     3173.75     4105.84     58.68 o
  -1   1   3     3892.08     5078.80    107.36 o
   1   1   3      702.07      709.68     18.28 o
   3   1   3     9172.90    10331.66    197.42 o
   5   1   3     2546.54     2540.81     37.30 o
   7   1   3     2895.79     3184.50     47.44 o
   9   1   3      891.59      834.43     26.52 o
  11   1   3     2935.51     2966.83     46.80 o
  13   1   3     1549.40     1681.88     44.74 o
  15   1   3     1271.63     1266.59     56.96 o
  17   1   3      468.91      459.89     40.61 o
  19   1   3      236.91      257.06     37.59 o
  21   1   3     1507.11     1364.80     76.62 o
  23   1   3      274.76      311.62     52.28 o
  25   1   3        1.59       32.28     48.84 o
  27   1   3       59.57      -19.70     58.92 o
 -32   2   3        0.81       -1.12     68.61 o
 -30   2   3      586.97      576.85     96.54 o
 -28   2   3      307.39      272.75     60.01 o
 -26   2   3      126.39      137.48     41.02 o
 -24   2   3      607.33      666.31     54.19 o
 -22   2   3     2121.63     2070.87     74.96 o
 -20   2   3       59.77       51.33     27.37 o
 -18   2   3      335.04      325.87     30.14 o
 -16   2   3     1529.25     1643.56     43.46 o
 -14   2   3       17.68        8.65     12.80 o
 -12   2   3      166.24      154.10     14.45 o
 -10   2   3      600.30      492.80     21.81 o
  -8   2   3     6728.09     7654.94     97.21 o
  -6   2   3      477.73      845.36     18.95 o
  -4   2   3      718.86      978.72     25.47 o
  -2   2   3    15437.77    16404.31    232.89 o
   0   2   3     2763.97     3758.68     59.46 o
   2   2   3    10118.53    11413.63    149.17 o
   4   2   3      170.74      186.10     13.07 o
   6   2   3    16118.63    16589.33    318.62 o
   8   2   3       36.97       41.06     12.09 o
  10   2   3      519.60      613.94     27.97 o
  12   2   3        0.97       16.82     15.94 o
  14   2   3      843.64      854.62     38.87 o
  16   2   3       25.93       -6.34     25.66 o
  18   2   3      474.76      456.45     45.47 o
  20   2   3      886.78      913.62     61.65 o
  22   2   3      657.83      588.57     57.84 o
  24   2   3      125.62      108.36     50.96 o
  26   2   3        0.37       56.71     60.10 o
 -31   3   3       47.86       48.71     61.81 o
 -29   3   3      390.68      450.03     89.67 o
 -27   3   3       82.90       97.40     49.62 o
 -25   3   3      170.08      150.90     39.90 o
 -23   3   3      128.37      103.11     34.85 o
 -21   3   3      893.82      855.46     49.33 o
 -19   3   3       10.43       24.82     23.05 o
 -17   3   3     6726.69     6646.18     76.24 o
 -15   3   3       36.67       46.15     14.08 o
 -13   3   3     3931.95     3863.23     54.64 o
 -11   3   3     1787.73     1951.97     31.11 o
  -9   3   3      235.69      392.03     22.71 o
  -7   3   3       72.17       79.72     11.74 o
  -5   3   3     4731.83     4921.96     86.79 o
  -3   3   3     7383.59     7473.56     81.37 o
  -1   3   3     3733.38     3586.86     92.74 o
   1   3   3     7695.00     8188.51    143.73 o
   3   3   3     1179.03     1287.52     22.27 o
   5   3   3      687.47      837.05     31.07 o
   7   3   3      312.54      389.35     19.73 o
   9   3   3     1914.57     1824.67     49.23 o
  11   3   3        1.70       12.73     14.17 o
  13   3   3     3250.76     3124.88     76.78 o
  15   3   3        3.20      -19.55     19.55 o
  17   3   3     2506.96     2509.71     79.41 o
  19   3   3      498.72      457.56     48.54 o
  21   3   3      226.13      263.43     51.70 o
  23   3   3       77.72       36.97     52.05 o
  25   3   3      220.70      231.18     66.64 o
  27   3   3       66.76      -30.15    255.09 o
 -32   4   3     1087.37     1208.92    181.96 o
 -30   4   3       98.15      162.24     65.67 o
 -28   4   3      601.19      522.02     69.76 o
 -26   4   3      152.34      141.25     52.00 o
 -24   4   3       87.05       36.95     33.67 o
 -22   4   3       37.78       50.94     30.28 o
 -20   4   3      119.78       72.83     30.14 o
 -18   4   3     4138.90     4004.09     72.78 o
 -16   4   3     2116.07     2082.41     49.47 o
 -14   4   3     4846.82     4858.54     58.01 o
 -12   4   3      169.77      174.42     16.26 o
 -10   4   3      733.92      617.98     29.74 o
  -8   4   3     1622.32     1883.25     35.43 o
  -6   4   3     1882.25     1725.61     30.89 o
  -4   4   3      299.76      279.54     16.04 o
  -2   4   3    29384.90    32063.99    552.51 o
   0   4   3      243.96      139.30     14.40 o
   2   4   3     6731.48     6997.07     94.50 o
   4   4   3     4747.26     5634.13    125.14 o
   6   4   3      203.26      189.97     17.34 o
   8   4   3      248.29      344.38     21.38 o
  10   4   3     3034.68     3069.01     62.56 o
  12   4   3     3919.08     3774.14     65.67 o
  14   4   3     5013.98     5177.98    158.61 o
  16   4   3      606.76      586.14     38.74 o
  18   4   3       23.77       60.35     33.19 o
  20   4   3      153.49      124.58     50.05 o
  22   4   3       48.24        8.33     49.22 o
  24   4   3       98.88      164.45     62.28 o
  26   4   3       27.14       58.96     74.02 o
 -31   5   3        4.00       34.66    106.75 o
 -29   5   3     1161.73     1138.76    103.06 o
 -27   5   3        2.87      -38.72     41.93 o
 -25   5   3      769.66      743.91     68.03 o
 -23   5   3      457.06      417.11     60.32 o
 -21   5   3     1328.99     1281.41     62.40 o
 -19   5   3      425.08      375.87     38.65 o
 -17   5   3     3646.17     3527.69     69.05 o
 -15   5   3       87.94       65.32     19.11 o
 -13   5   3     7942.50     7969.89    117.62 o
 -11   5   3        3.36        6.94      6.76 o
  -9   5   3     8410.57     8660.95    198.28 o
  -7   5   3     1780.84     1492.70     38.22 o
  -5   5   3     2372.50     2366.45     42.70 o
  -3   5   3     1561.20     1348.24     30.98 o
  -1   5   3      218.46      184.83     15.52 o
   1   5   3      520.49      577.78     26.87 o
   3   5   3       43.73       67.86     12.22 o
   5   5   3     4108.41     3718.01     60.27 o
   7   5   3      167.88      155.67     18.17 o
   9   5   3     3841.27     3874.36     85.74 o
  11   5   3      568.07      609.81     33.31 o
  13   5   3     4965.05     4696.99    100.18 o
  15   5   3      156.91      120.74     29.73 o
  17   5   3     2127.95     2110.62     88.71 o
  19   5   3      205.27      170.29     52.72 o
  21   5   3      587.69      564.11     73.89 o
  23   5   3      266.65      260.12     64.60 o
  25   5   3      726.66      780.42     92.96 o
 -30   6   3        1.06      -31.54    101.55 o
 -28   6   3      221.13      205.70     68.42 o
 -26   6   3      259.63      290.14     56.72 o
 -24   6   3     2403.30     2501.28    105.26 o
 -22   6   3      435.95      489.36     57.19 o
 -20   6   3      364.46      352.06     48.55 o
 -18   6   3       27.11       10.88     20.74 o
 -16   6   3      395.47      383.54     30.73 o
 -14   6   3     1386.07     1246.99     39.43 o
 -12   6   3     1009.69     1043.32     44.48 o
 -10   6   3    24497.81    23492.04    428.48 o
  -8   6   3      448.82      376.82     27.09 o
  -6   6   3    16390.68    16213.35    449.84 o
  -4   6   3     2194.37     2504.06     62.25 o
  -2   6   3       93.96       55.46     14.48 o
   0   6   3     1245.52     1553.85     34.27 o
   2   6   3     5620.52     5464.83    179.81 o
   4   6   3     1280.46     1176.23     36.18 o
   6   6   3     9836.94     9695.98    198.76 o
   8   6   3     1960.25     1901.32     54.90 o
  10   6   3     4832.99     4783.91     72.69 o
  12   6   3     1030.53     1022.01     57.33 o
  14   6   3      393.29      439.74     40.25 o
  16   6   3        7.95       -9.83     27.39 o
  18   6   3      303.24      392.79     60.88 o
  20   6   3     1107.82     1066.61     90.45 o
  22   6   3      396.95      501.72     74.03 o
  24   6   3      710.99      825.88     92.86 o
 -29   7   3      576.53      610.86    123.38 o
 -27   7   3        3.58       -1.89     45.98 o
 -25   7   3     2700.96     2849.15    113.94 o
 -23   7   3        4.73       24.84     41.82 o
 -21   7   3     3888.55     3803.44    114.72 o
 -19   7   3      146.85       71.96     38.01 o
 -17   7   3     1542.66     1507.60     65.99 o
 -15   7   3      450.72      441.49     40.96 o
 -13   7   3     2523.41     2253.20     67.87 o
 -11   7   3      266.40      230.42     28.19 o
  -9   7   3    11304.20    10555.81    145.74 o
  -7   7   3     1278.66     1066.45     44.54 o
  -5   7   3     3546.95     3213.43     92.43 o
  -3   7   3       97.06       49.83     14.35 o
  -1   7   3      355.09      355.93     26.28 o
   1   7   3     1118.67      891.22     31.81 o
   3   7   3      947.85     1031.27     50.01 o
   5   7   3    13967.34    13350.54    340.19 o
   7   7   3      715.30      726.94     42.24 o
   9   7   3     2716.13     2716.14     68.72 o
  11   7   3      675.00      665.61     41.27 o
  13   7   3     1157.90     1168.27     53.38 o
  15   7   3      420.58      370.08     45.41 o
  17   7   3     1921.24     2055.86    107.05 o
  19   7   3      110.86      195.05     58.69 o
  21   7   3     2509.26     2476.33    156.73 o
  23   7   3       25.85       -8.99     55.63 o
  25   7   3      663.04      807.22    317.13 o
 -28   8   3      193.51      142.89     94.18 o
 -26   8   3        2.15       22.73     45.57 o
 -24   8   3      428.45      449.33     61.72 o
 -22   8   3      401.43      450.52     59.57 o
 -20   8   3     1547.55     1474.24     86.70 o
 -18   8   3     1305.39     1398.54     71.70 o
 -16   8   3      810.78      758.68     53.33 o
 -14   8   3     2981.33     2878.64     84.97 o
 -12   8   3      349.28      327.86     37.62 o
 -10   8   3     1943.29     1746.34     68.22 o
  -8   8   3     1136.36     1334.83     56.99 o
  -6   8   3     6494.80     6313.31    165.01 o
  -4   8   3       16.61        8.42     15.88 o
  -2   8   3    12449.51    12288.36    220.93 o
   0   8   3     2095.97     1981.66     57.82 o
   2   8   3     8677.87     8542.88    188.44 o
   4   8   3       52.07      104.73     27.96 o
   6   8   3     1369.15     1389.96     60.55 o
   8   8   3      583.82      611.01     43.42 o
  10   8   3     3042.29     2952.77     77.14 o
  12   8   3       63.06       53.68     27.73 o
  14   8   3     1550.25     1587.85     75.65 o
  16   8   3      349.46      339.50     61.55 o
  18   8   3      325.56      363.90     65.48 o
  20   8   3      350.36      389.31     70.23 o
  22   8   3        1.45        6.68     57.51 o
  24   8   3      681.87      577.77    293.91 o
 -27   9   3       62.15      -50.58     88.10 o
 -25   9   3      677.29      727.89     80.93 o
 -23   9   3      616.29      484.46     64.19 o
 -21   9   3     1527.02     1485.00     91.11 o
 -19   9   3      254.41      200.03     49.55 o
 -17   9   3     7165.29     7076.39    165.50 o
 -15   9   3      440.20      476.66     47.61 o
 -13   9   3     1639.70     1682.75     71.06 o
 -11   9   3      278.83      261.94     40.46 o
  -9   9   3        6.03       12.83     29.09 o
  -7   9   3      529.71      525.05     35.06 o
  -5   9   3     5114.86     5073.10    159.92 o
  -3   9   3     4062.04     4092.75    101.00 o
  -1   9   3     7807.82     7690.29    159.21 o
   1   9   3     3863.60     3666.72     81.83 o
   3   9   3      122.28       84.05     29.56 o
   5   9   3      376.79      315.06     38.39 o
   7   9   3      937.24      831.24     54.51 o
   9   9   3     2178.06     2175.13     73.11 o
  11   9   3       27.64       29.47     30.45 o
  13   9   3     4926.74     4868.85    109.20 o
  15   9   3      354.14      387.94     63.57 o
  17   9   3     1306.52     1434.11    102.76 o
  19   9   3      326.76      269.89     64.70 o
  21   9   3      469.99      510.63     80.59 o
  23   9   3       29.07      -13.52    246.43 o
 -26  10   3       17.94       35.58     93.42 o
 -24  10   3      174.47      213.14     61.27 o
 -22  10   3      277.79      344.45     54.76 o
 -20  10   3      146.54      154.82     47.14 o
 -18  10   3      508.95      551.44     51.82 o
 -16  10   3      243.29      277.59     42.28 o
 -14  10   3     2230.00     2272.00     78.21 o
 -12  10   3       82.23       81.58     31.84 o
 -10  10   3     1522.10     1553.53     67.49 o
  -8  10   3      134.67      149.52     37.41 o
  -6  10   3     1944.63     1855.74     76.47 o
  -4  10   3       19.37       12.49     25.96 o
  -2  10   3     5752.83     5945.47    194.09 o
   0  10   3        9.02      -12.00     25.86 o
   2  10   3     3862.97     3813.41    145.45 o
   4  10   3      200.89      178.05     36.63 o
   6  10   3     2440.02     2517.03    109.25 o
   8  10   3       53.77       23.73     31.66 o
  10  10   3     1917.09     1926.03     76.73 o
  12  10   3      875.01      948.84     60.74 o
  14  10   3      453.17      506.61     69.57 o
  16  10   3       60.66      123.61     55.46 o
  18  10   3       97.71      227.18     64.24 o
  20  10   3      245.75      246.72     77.60 o
 -25  11   3      988.85     1067.86    252.67 o
 -23  11   3       21.16       85.23     75.09 o
 -21  11   3      731.16      794.87     69.85 o
 -19  11   3      190.57      124.76     44.78 o
 -17  11   3      358.12      357.40     47.69 o
 -15  11   3      217.03      169.94     39.86 o
 -13  11   3     1830.25     1902.47     77.06 o
 -11  11   3     1007.49     1033.73     70.66 o
  -9  11   3     4293.86     4160.68    100.68 o
  -7  11   3     1356.00     1346.96     75.97 o
  -5  11   3     1034.03     1115.88     62.74 o
  -3  11   3      112.93       58.93     41.57 o
  -1  11   3      168.27      210.31     49.70 o
   1  11   3       55.25       59.47     31.33 o
   3  11   3      608.22      616.34     52.34 o
   5  11   3     2848.47     2816.66     89.82 o
   7  11   3     1093.69     1227.00     71.12 o
   9  11   3     2642.01     2715.37     87.88 o
  11  11   3       87.31       40.72     35.42 o
  13  11   3      322.29      366.92     58.47 o
  15  11   3      103.79       47.53     53.07 o
  17  11   3      947.77     1082.86    106.91 o
  19  11   3        1.97       20.91     66.28 o
 -22  12   3      296.41      340.75     87.79 o
 -20  12   3       42.97      116.96     54.70 o
 -18  12   3       44.60       71.45     48.01 o
 -16  12   3       50.05      -30.13     38.16 o
 -14  12   3      140.25      192.64     45.51 o
 -12  12   3      618.45      627.34     59.00 o
 -10  12   3     3082.68     3056.33    105.89 o
  -8  12   3     1006.63      997.28     72.35 o
  -6  12   3     1475.86     1485.85     83.71 o
  -4  12   3      150.31      141.67     50.75 o
  -2  12   3      236.23      265.37     55.44 o
   0  12   3      586.53      495.69     66.00 o
   2  12   3     1398.88     1429.57     96.48 o
   4  12   3      170.87      150.84     42.20 o
   6  12   3     2408.55     2434.95     91.65 o
   8  12   3      403.29      441.24     49.73 o
  10  12   3      382.99      495.15     52.38 o
  12  12   3       39.67       50.22     46.09 o
  14  12   3       71.19       85.38     56.14 o
  16  12   3       39.87      -12.28     55.16 o
  18  12   3      135.93      281.54     99.55 o
 -19  13   3       36.48      122.45     87.96 o
 -17  13   3      795.43      810.56     81.17 o
 -15  13   3       53.40       80.35     43.84 o
 -13  13   3      757.45      850.70     75.20 o
 -11  13   3      127.74       70.79     45.77 o
  -9  13   3      362.18      397.12     59.26 o
  -7  13   3      202.54      282.21     51.60 o
  -5  13   3      209.36      224.22     50.24 o
  -3  13   3      689.58      772.71     80.60 o
  -1  13   3      349.13      377.39     65.92 o
   1  13   3      537.28      593.48     74.41 o
   3  13   3       71.74       23.28     47.69 o
   5  13   3      173.10      192.48     53.27 o
   7  13   3       22.41       22.44     40.47 o
   9  13   3       95.36       91.27     55.15 o
  11  13   3      149.73      185.92     54.00 o
  13  13   3      611.88      715.27     82.41 o
  15  13   3       23.51       47.15     78.93 o
 -16  14   3      468.51      529.99    112.91 o
 -14  14   3      188.52      256.67     69.06 o
 -12  14   3        7.48       30.85     57.43 o
 -10  14   3        0.78       19.43     46.03 o
  -8  14   3      387.30      341.36     58.95 o
  -6  14   3      189.03      227.48     54.29 o
  -4  14   3      345.85      392.14     58.67 o
  -2  14   3     1641.79     1694.02     94.47 o
   0  14   3      748.05      810.56     86.00 o
   2  14   3      483.06      523.93     68.09 o
   4  14   3       17.98       30.63     48.75 o
   6  14   3       97.95       78.61     68.56 o
   8  14   3        2.02      -15.68     66.70 o
  10  14   3      185.29      251.67     82.49 o
  12  14   3      227.63      175.72    139.68 o
 -15  15   3       85.49      159.78    153.19 o
 -13  15   3       95.18      177.89    103.35 o
 -11  15   3       16.88      -71.61     78.29 o
  -9  15   3       15.24       33.76     62.87 o
  -7  15   3       10.34      -24.70     57.19 o
  -5  15   3       69.33      105.09     61.95 o
  -3  15   3      297.34      314.09     73.39 o
  -1  15   3      251.12      372.03     75.77 o
   1  15   3      235.48      279.83     82.75 o
   3  15   3       58.68      165.06     76.28 o
   5  15   3       35.81       34.12     75.69 o
   7  15   3       20.64        9.61     73.42 o
   9  15   3       12.12       42.28    141.41 o
  -8  16   3      259.35      136.90    173.30 o
  -6  16   3       33.83       59.61    166.37 o
  -4  16   3        0.78      -91.85     91.85 o
  -2  16   3       37.03      -39.57     94.40 o
   0  16   3       12.08       31.54    162.21 o
   2  16   3       15.93     -111.26    151.12 o
   4  16   3      251.17      244.70    181.96 o
 -32   0   4     1211.33     1431.09    189.59 o
 -30   0   4       12.36        0.53     69.71 o
 -28   0   4     4455.72     5045.03    281.09 o
 -26   0   4       26.80      -52.34     80.76 o
 -24   0   4     1604.12     1599.52     91.22 o
 -22   0   4       45.89       57.70     38.68 o
 -20   0   4     2624.28     2542.75     91.62 o
 -18   0   4     1485.55     1644.46     63.80 o
 -16   0   4    12090.94    12455.59    278.90 o
 -14   0   4     2619.50     1756.79    606.80 o
 -12   0   4    39163.25    42374.60    547.41 o
 -10   0   4    14089.86    13810.71    312.80 o
  -8   0   4    12117.70    12611.70    178.14 o
  -6   0   4      124.56      326.42     37.45 o
  -4   0   4    45902.31    57498.22   1338.52 o
  -2   0   4     5668.08     5573.80    210.31 o
   0   0   4     4667.29     3959.95     82.02 o
   2   0   4    61786.90    66485.57   1384.39 o
   4   0   4    13259.51    13165.22    371.30 o
   6   0   4     5935.31     5710.46    196.60 o
   8   0   4      112.89      222.77     28.54 o
  10   0   4     5981.42     5708.26    195.33 o
  12   0   4       11.86       28.19     32.24 o
  14   0   4     4021.43     3846.81    140.42 o
  16   0   4      494.01      469.48     63.32 o
  18   0   4     7392.91     7029.29    199.17 o
  20   0   4        6.81        7.65     49.30 o
  22   0   4     1377.72     1458.60    118.11 o
  24   0   4       35.85       60.56     79.26 o
  26   0   4       13.23       14.67    104.15 o
 -33   1   4       38.56       66.06     75.36 o
 -31   1   4      805.79      760.67     91.21 o
 -29   1   4      253.06      284.14     82.50 o
 -27   1   4     2018.35     2143.52    120.13 o
 -25   1   4      368.43      411.88     48.64 o
 -23   1   4        8.94       20.63     26.31 o
 -21   1   4      543.91      537.44     40.25 o
 -19   1   4      751.71      703.21     36.18 o
 -17   1   4    11009.36    10815.07    126.25 o
 -15   1   4       11.42       -2.35      6.70 o
 -13   1   4    10462.49    10870.00     94.96 o
 -11   1   4     4526.16     4476.75     76.69 o
  -9   1   4    19810.88    19742.61    208.96 o
  -7   1   4     3646.36     3495.02     35.66 o
  -5   1   4      505.60      257.83     19.06 o
  -3   1   4       44.16      118.50     12.43 o
  -1   1   4     5409.72     4505.29     71.88 o
   1   1   4     7970.81     8061.33    112.90 o
   3   1   4    18727.72    18252.61    285.10 o
   5   1   4     3385.97     3192.50     71.72 o
   7   1   4     5118.54     4698.45    107.58 o
   9   1   4     2012.40     1859.55     42.46 o
  11   1   4       88.59       62.07     19.28 o
  13   1   4     4192.25     3905.75     79.28 o
  15   1   4       85.80       94.47     27.29 o
  17   1   4     2934.26     2917.65     77.27 o
  19   1   4       63.26       54.59     35.91 o
  21   1   4     2572.45     2653.88     97.33 o
  23   1   4      103.62      107.26     50.54 o
  25   1   4      570.30      770.02     90.27 o
 -32   2   4     1636.63     1537.62    181.27 o
 -30   2   4       26.21       48.18     72.90 o
 -28   2   4     1101.72     1232.93    121.48 o
 -26   2   4      980.92      880.07     75.16 o
 -24   2   4     2210.49     2130.47     82.84 o
 -22   2   4      418.47      361.25     33.78 o
 -20   2   4    12950.50    12873.61    116.72 o
 -18   2   4     1232.99     1211.68     37.71 o
 -16   2   4     4095.88     4284.15     82.91 o
 -14   2   4     1700.94     2314.25     42.79 o
 -12   2   4     1121.53     1076.43     27.77 o
 -10   2   4     1628.11     1109.22     33.29 o
  -8   2   4    15155.10    15868.50    101.01 o
  -6   2   4    14788.44    15246.44    168.11 o
  -4   2   4     5547.33     5299.11     71.71 o
  -2   2   4    19835.84    19933.07    203.29 o
   0   2   4     2814.41     2487.67     28.98 o
   2   2   4     9338.18     9741.51    146.56 o
   4   2   4     2862.82     3406.28     51.01 o
   6   2   4     1912.84     1650.87     43.02 o
   8   2   4      117.72       63.33     15.96 o
  10   2   4    20381.86    20060.70    400.16 o
  12   2   4     1670.01     1630.37     53.51 o
  14   2   4     4406.76     4398.36    100.80 o
  16   2   4     1943.32     1902.81     64.80 o
  18   2   4      625.91      672.81     54.41 o
  20   2   4        7.64       -9.84     40.11 o
  22   2   4     2400.26     2554.22    120.77 o
  24   2   4      214.95      299.48     70.15 o
  26   2   4      393.63      578.81    287.33 o
 -33   3   4        5.94       42.75     76.34 o
 -31   3   4      347.43      393.11     93.36 o
 -29   3   4      310.42      338.31     89.06 o
 -27   3   4      322.40      336.99     84.18 o
 -25   3   4       40.47       48.67     41.98 o
 -23   3   4      290.43      278.59     42.23 o
 -21   3   4     4675.66     4560.32     81.68 o
 -19   3   4     3956.67     3827.90     59.17 o
 -17   3   4     4770.95     4749.00     68.95 o
 -15   3   4        4.90       14.07     14.88 o
 -13   3   4      549.96      685.32     28.03 o
 -11   3   4     2609.80     3510.45     47.73 o
  -9   3   4    11019.14    10788.31     89.21 o
  -7   3   4    13773.88    14180.17    210.90 o
  -5   3   4    33817.55    35272.10    442.27 o
  -3   3   4     7122.61     7170.64     74.56 o
  -1   3   4    14421.00    14816.50    277.58 o
   1   3   4      210.61      142.72     17.11 o
   3   3   4       96.80       54.53      9.80 o
   5   3   4      123.07       92.06     12.96 o
   7   3   4      123.64      105.83     15.41 o
   9   3   4     4855.51     4655.38     94.33 o
  11   3   4     3240.15     3040.76    100.41 o
  13   3   4     3516.61     3416.17     78.81 o
  15   3   4       76.05       75.66     27.28 o
  17   3   4      834.12      913.99     53.87 o
  19   3   4       54.35       17.56     39.44 o
  21   3   4     1534.79     1550.12    104.21 o
  23   3   4       14.47       53.08     55.85 o
  25   3   4     1845.29     1821.58    123.77 o
 -32   4   4      626.71      727.11    106.98 o
 -30   4   4       23.67      -19.75     71.35 o
 -28   4   4     1662.71     1711.66    143.21 o
 -26   4   4        8.99       12.45     42.77 o
 -24   4   4     2918.55     2994.47    109.25 o
 -22   4   4      231.68      224.37     46.02 o
 -20   4   4     3562.89     3622.35    109.48 o
 -18   4   4      419.25      393.53     30.79 o
 -16   4   4      358.91      335.99     27.42 o
 -14   4   4       10.76       33.20     16.91 o
 -12   4   4     3099.16     2702.94     51.83 o
 -10   4   4     6318.54     6309.28     83.41 o
  -8   4   4     5330.63     5474.56     55.78 o
  -6   4   4      181.31       76.76     12.09 o
  -4   4   4     3094.97     3188.37     71.30 o
  -2   4   4     2555.17     2181.28     43.09 o
   0   4   4     8872.40     9296.70    168.46 o
   2   4   4    15065.17    16517.34    366.13 o
   4   4   4      433.69      498.42     25.10 o
   6   4   4     3662.04     3455.03     61.22 o
   8   4   4     1278.77     1615.15     41.95 o
  10   4   4     4393.37     4407.41     70.94 o
  12   4   4       25.54        2.49     23.88 o
  14   4   4     2975.41     3014.31    103.67 o
  16   4   4        3.58       -5.97     33.36 o
  18   4   4      599.35      598.61     69.65 o
  20   4   4      716.65      730.86     86.97 o
  22   4   4     1626.83     1625.64    110.20 o
  24   4   4        5.13      -39.09     58.51 o
 -31   5   4      130.70      138.59     69.73 o
 -29   5   4     1138.47     1073.73    104.74 o
 -27   5   4     1213.45     1189.54    121.03 o
 -25   5   4      485.40      542.23     64.63 o
 -23   5   4       20.03       17.87     39.92 o
 -21   5   4        8.14       -2.55     35.50 o
 -19   5   4       19.70       17.87     27.36 o
 -17   5   4       52.04       40.90     26.62 o
 -15   5   4     3353.98     3056.72     58.40 o
 -13   5   4     4316.91     4491.65     70.75 o
 -11   5   4     2887.11     2788.85     75.78 o
  -9   5   4     8945.71     9047.75    181.59 o
  -7   5   4       22.77       32.60     12.38 o
  -5   5   4        7.15       -5.32     10.90 o
  -3   5   4     3228.17     3965.49     51.52 o
  -1   5   4     2397.71     2220.80     37.43 o
   1   5   4    10487.41    10507.78    187.67 o
   3   5   4     8424.25     8433.20    139.03 o
   5   5   4     6462.08     6439.25    164.63 o
   7   5   4      136.01      165.11     17.38 o
   9   5   4        4.60        0.10     15.54 o
  11   5   4       54.59       74.80     26.10 o
  13   5   4      175.01      188.96     37.96 o
  15   5   4      221.97      232.89     42.73 o
  17   5   4     2788.88     2762.81    113.27 o
  19   5   4      656.01      565.86     70.72 o
  21   5   4      833.56      796.59     85.13 o
  23   5   4      362.42      264.80     69.94 o
  25   5   4      164.54      145.92    285.25 o
 -30   6   4       22.95       33.11     65.92 o
 -28   6   4      536.18      674.82     89.32 o
 -26   6   4        5.79      -13.00     55.39 o
 -24   6   4      367.15      333.59     53.69 o
 -22   6   4      163.68      148.13     46.25 o
 -20   6   4     1166.84     1082.33     74.63 o
 -18   6   4        8.10       -9.95     26.93 o
 -16   6   4      629.09      614.78     47.37 o
 -14   6   4      444.50      405.77     34.67 o
 -12   6   4     2944.46     2969.14     58.99 o
 -10   6   4     5692.26     5687.13    104.49 o
  -8   6   4     1679.37     1592.00     40.69 o
  -6   6   4      836.22      909.29     31.03 o
  -4   6   4      873.04      951.06     29.62 o
  -2   6   4       13.76        4.30     11.72 o
   0   6   4     3310.64     3160.38     81.29 o
   2   6   4     4170.51     4202.54     64.49 o
   4   6   4      830.64      911.73     34.15 o
   6   6   4     1836.48     1695.25     49.49 o
   8   6   4       91.84      122.04     22.45 o
  10   6   4     1602.72     1484.33     50.04 o
  12   6   4       77.48      111.15     30.21 o
  14   6   4      846.20      856.15     62.60 o
  16   6   4        2.48        8.07     42.35 o
  18   6   4      103.02      136.59     52.95 o
  20   6   4       71.59       57.28     53.57 o
  22   6   4      228.31      218.46     65.79 o
  24   6   4        0.55       18.79    109.00 o
 -29   7   4        7.13       29.55     64.98 o
 -27   7   4       17.81      -50.46     58.88 o
 -25   7   4      106.93       59.95     44.05 o
 -23   7   4       34.98       19.63     40.19 o
 -21   7   4      163.71      157.59     43.80 o
 -19   7   4     2636.81     2505.68    102.09 o
 -17   7   4     1129.15     1203.45     61.36 o
 -15   7   4       54.75       23.98     26.63 o
 -13   7   4       76.89       96.82     24.51 o
 -11   7   4        4.64       16.26     20.97 o
  -9   7   4      351.41      400.31     29.06 o
  -7   7   4     1727.77     1704.27     49.43 o
  -5   7   4     1828.60     1652.89     40.29 o
  -3   7   4      576.40      624.50     28.64 o
  -1   7   4      293.74      323.04     20.99 o
   1   7   4      465.18      442.03     28.14 o
   3   7   4      213.95      237.77     23.00 o
   5   7   4       22.98        2.49     20.98 o
   7   7   4      399.45      395.86     34.34 o
   9   7   4     2825.15     2629.94     69.49 o
  11   7   4     1833.85     1902.87     69.98 o
  13   7   4      744.90      637.72     57.64 o
  15   7   4       41.87       19.62     44.08 o
  17   7   4      163.18      128.92     53.26 o
  19   7   4      338.02      292.92     63.91 o
  21   7   4      181.04      113.20     61.65 o
  23   7   4        0.60      -59.74     72.64 o
 -28   8   4       11.89       37.56     64.70 o
 -26   8   4      232.71      191.03     70.92 o
 -24   8   4      210.11      178.98     51.25 o
 -22   8   4      403.41      458.06     58.36 o
 -20   8   4     1823.95     1656.04     86.60 o
 -18   8   4      402.48      422.43     45.75 o
 -16   8   4      438.84      398.66     42.73 o
 -14   8   4      689.73      634.97     47.30 o
 -12   8   4      540.43      433.11     39.70 o
 -10   8   4        1.23      -23.33     23.33 o
  -8   8   4     1028.53     1018.37     42.61 o
  -6   8   4     1466.97     1405.36     44.37 o
  -4   8   4      238.61      251.76     24.53 o
  -2   8   4     1240.01     1091.22     38.02 o
   0   8   4      122.10      132.11     23.44 o
   2   8   4      910.29      912.85     46.29 o
   4   8   4       96.50       97.76     25.86 o
   6   8   4      290.02      293.58     33.50 o
   8   8   4     1110.40     1035.07     51.90 o
  10   8   4     1898.81     1842.01     59.28 o
  12   8   4     1510.12     1481.53     75.12 o
  14   8   4        6.35      -15.62     43.60 o
  16   8   4      616.68      545.36     71.07 o
  18   8   4      115.58       83.46     54.81 o
  20   8   4       11.46       17.04     55.62 o
  22   8   4      132.08      216.14     86.44 o
 -27   9   4      306.65      302.10     78.67 o
 -25   9   4        9.34      -28.10     80.80 o
 -23   9   4        2.07      -29.55     40.39 o
 -21   9   4      125.58       95.24     45.29 o
 -19   9   4      212.63      218.52     43.40 o
 -17   9   4       12.88        4.14     32.30 o
 -15   9   4        0.46        1.42     30.49 o
 -13   9   4      137.58      123.27     32.87 o
 -11   9   4      462.81      411.67     46.56 o
  -9   9   4       94.21       95.55     26.59 o
  -7   9   4      845.60      874.20     42.38 o
  -5   9   4      479.22      511.19     33.34 o
  -3   9   4      593.75      634.87     38.98 o
  -1   9   4      138.14      138.09     25.17 o
   1   9   4      826.06      766.80     48.83 o
   3   9   4       38.99       59.32     26.39 o
   5   9   4       28.40        4.61     25.19 o
   7   9   4       32.46       34.36     27.79 o
   9   9   4        1.06        7.59     27.16 o
  11   9   4       81.88       71.02     40.01 o
  13   9   4       40.40       55.00     48.04 o
  15   9   4        9.37       16.58     47.59 o
  17   9   4       27.54      -36.94     50.67 o
  19   9   4       35.18       75.58     60.83 o
  21   9   4      167.98       52.86     99.35 o
 -26  10   4      376.99      446.29     96.65 o
 -24  10   4       22.01       22.87     60.75 o
 -22  10   4       27.68       32.29     46.93 o
 -20  10   4      608.76      554.83     62.95 o
 -18  10   4      132.57       93.28     38.70 o
 -16  10   4      212.45      199.44     41.79 o
 -14  10   4       13.09      -11.93     31.33 o
 -12  10   4      766.38      674.98     52.63 o
 -10  10   4      257.25      233.27     38.71 o
  -8  10   4       30.49       30.25     30.49 o
  -6  10   4      708.70      772.97     44.58 o
  -4  10   4     1059.13     1075.77     55.41 o
  -2  10   4      272.48      282.39     37.53 o
   0  10   4     1214.25     1147.22     59.53 o
   2  10   4     1267.76     1156.26     58.34 o
   4  10   4      996.26     1012.20     68.95 o
   6  10   4      965.61      932.29     56.55 o
   8  10   4       71.15       99.73     32.66 o
  10  10   4     1668.86     1507.27     85.91 o
  12  10   4        1.18       -9.94     41.06 o
  14  10   4      116.23       86.72     54.28 o
  16  10   4      317.41      318.65     68.40 o
  18  10   4      210.50      172.30     63.63 o
  20  10   4      365.71      326.84    250.93 o
 -25  11   4        8.82       66.50     97.51 o
 -23  11   4       11.47       -1.09     53.81 o
 -21  11   4      117.34       95.31     56.08 o
 -19  11   4        9.46       15.55     39.89 o
 -17  11   4      508.80      532.89     52.43 o
 -15  11   4      111.22      129.34     37.74 o
 -13  11   4      607.85      533.36     52.90 o
 -11  11   4      888.09      785.42     58.28 o
  -9  11   4      311.84      317.63     40.45 o
  -7  11   4      415.58      434.59     47.67 o
  -5  11   4     2546.80     2419.76     93.50 o
  -3  11   4       47.36       55.95     39.56 o
  -1  11   4       42.25       33.37     31.15 o
   1  11   4      275.61      282.13     39.36 o
   3  11   4        1.92       -6.81     29.35 o
   5  11   4       90.34       69.81     32.80 o
   7  11   4      656.92      745.21     66.45 o
   9  11   4      193.73      121.24     46.79 o
  11  11   4      269.89      251.25     53.59 o
  13  11   4       30.27      -48.20     48.20 o
  15  11   4        1.20       18.73     54.27 o
  17  11   4       35.51      -63.30     63.30 o
 -24  12   4      257.06      190.97    171.22 o
 -22  12   4      122.38       68.57     74.48 o
 -20  12   4        9.30      -36.88     56.28 o
 -18  12   4      548.53      589.32     72.34 o
 -16  12   4      482.20      488.31     56.40 o
 -14  12   4      210.31      270.83     47.95 o
 -12  12   4      409.78      438.26     58.28 o
 -10  12   4      210.10      172.97     39.29 o
  -8  12   4       30.73       -5.78     34.69 o
  -6  12   4        7.48      -15.74     38.20 o
  -4  12   4      334.51      328.71     52.19 o
  -2  12   4      475.44      455.47     57.68 o
   0  12   4        2.26        4.31     38.80 o
   2  12   4      551.48      606.83     51.57 o
   4  12   4      188.44      198.77     40.12 o
   6  12   4      984.29     1043.49     77.06 o
   8  12   4      356.77      311.09     55.96 o
  10  12   4        2.37       26.34     45.32 o
  12  12   4      648.83      602.72     78.61 o
  14  12   4      277.15      294.34     68.11 o
  16  12   4        0.38      -10.74     82.19 o
 -19  13   4      477.64      434.28    146.96 o
 -17  13   4       84.64      161.57     65.03 o
 -15  13   4      118.32      133.98     63.51 o
 -13  13   4     1932.32     1991.32     94.49 o
 -11  13   4        2.74       24.43     41.88 o
  -9  13   4      868.04      910.84     68.62 o
  -7  13   4      516.36      447.65     55.10 o
  -5  13   4      219.03      213.32     51.17 o
  -3  13   4      245.51      175.44     48.95 o
  -1  13   4      696.71      736.04     70.38 o
   1  13   4       96.23       28.90     44.51 o
   3  13   4     1688.86     1785.82    195.78 o
   5  13   4        8.98       54.42     50.79 o
   7  13   4       72.12       75.21     54.15 o
   9  13   4      386.69      307.43     58.96 o
  11  13   4      112.93       94.90     53.26 o
  13  13   4        0.79      -48.42     61.80 o
 -18  14   4       38.59       42.63    122.35 o
 -16  14   4      134.74      220.66     80.21 o
 -14  14   4       11.97        5.41     57.22 o
 -12  14   4      145.20       70.66     62.77 o
 -10  14   4        3.89       16.29     58.38 o
  -8  14   4       38.64       34.60     51.37 o
  -6  14   4      433.30      482.13     71.17 o
  -4  14   4      110.62      125.26     68.00 o
  -2  14   4      623.26      635.92     96.53 o
   0  14   4        9.68      -26.77     62.49 o
   2  14   4      444.80      462.84     87.93 o
   4  14   4      134.03       53.70     69.14 o
   6  14   4      354.06      325.00     86.29 o
   8  14   4       77.83       89.01     74.50 o
  10  14   4      270.36      290.68     76.80 o
 -15  15   4       40.54       30.85    146.26 o
 -13  15   4       67.54      180.50    101.22 o
 -11  15   4      339.90      298.29    108.71 o
  -9  15   4      333.31      411.17     82.72 o
  -7  15   4       19.73        6.97     62.26 o
  -5  15   4     1557.90     1558.96    122.38 o
  -3  15   4       68.38      130.05     58.55 o
  -1  15   4      871.20      873.87    138.41 o
   1  15   4      674.17      522.03     95.53 o
   3  15   4       34.85       54.65     70.64 o
   5  15   4       38.86       34.31     75.19 o
   7  15   4      288.80      597.53    195.13 o
  -8  16   4       65.49      180.92    181.27 o
  -6  16   4      224.26      333.77    202.06 o
  -4  16   4      208.79      101.55    174.34 o
  -2  16   4      182.37      320.95    192.01 o
   0  16   4       83.89      106.06    165.33 o
 -33   1   5        0.31       57.16     80.41 o
 -31   1   5      916.70      993.81    102.30 o
 -29   1   5      242.84      231.61     68.88 o
 -27   1   5      413.36      336.15     58.68 o
 -25   1   5       24.90       24.92     46.10 o
 -23   1   5     1003.92      877.52     74.96 o
 -21   1   5      376.37      385.00     52.29 o
 -19   1   5       92.07      140.90     39.28 o
 -17   1   5      892.14      848.81     45.75 o
 -15   1   5     2108.51     2210.87     51.87 o
 -13   1   5     1226.20     1383.38     43.27 o
 -11   1   5      474.70      498.21     48.49 o
  -9   1   5     4600.10     5382.65     56.06 o
  -7   1   5      153.14      140.89     18.67 o
  -5   1   5     1558.84     1973.84     33.94 o
  -3   1   5      110.74       77.66     15.28 o
  -1   1   5    10580.32    11870.95    252.08 o
   1   1   5      456.75      561.61     23.73 o
   3   1   5     1403.78     1515.54     26.73 o
   5   1   5     5130.63     5614.02     95.42 o
   7   1   5     2097.06     2315.96     64.87 o
   9   1   5      534.90      550.22     29.50 o
  11   1   5       20.83       12.48     19.80 o
  13   1   5     1839.97     1724.94     64.13 o
  15   1   5     2146.93     2090.74     81.40 o
  17   1   5      323.57      360.85     46.11 o
  19   1   5       38.21       25.50     41.85 o
  21   1   5      332.52      302.49     57.67 o
  23   1   5      175.24      182.96     65.30 o
  25   1   5       75.55      120.96    249.55 o
 -34   2   5        4.30      -50.89     86.56 o
 -32   2   5      192.04      190.99     73.49 o
 -30   2   5      312.39      333.49     76.64 o
 -28   2   5      702.88      733.73    102.40 o
 -26   2   5       42.62       92.01     50.97 o
 -24   2   5        7.07       17.57     42.03 o
 -22   2   5      339.39      341.68     35.96 o
 -20   2   5        3.66        0.88     20.08 o
 -18   2   5      241.66      225.07     31.13 o
 -16   2   5     4263.78     4299.91     77.10 o
 -14   2   5        1.75       24.41     19.86 o
 -12   2   5     2023.53     1932.00     47.57 o
 -10   2   5      177.21      234.03     20.37 o
  -8   2   5     1213.44     1267.86     30.82 o
  -6   2   5      628.54      773.27     36.90 o
  -4   2   5     1105.98     1132.68     36.35 o
  -2   2   5     7667.36     8206.88    159.70 o
   0   2   5     3471.25     3674.72     52.63 o
   2   2   5      101.79      125.65     12.32 o
   4   2   5        0.81       -4.75      9.52 o
   6   2   5      723.18      794.53     28.71 o
   8   2   5     1102.78     1147.49     36.66 o
  10   2   5      222.96      212.16     25.52 o
  12   2   5      465.66      456.85     34.74 o
  14   2   5     3039.94     2960.76     71.37 o
  16   2   5      205.81      230.16     38.78 o
  18   2   5      774.19      722.96     65.13 o
  20   2   5      316.00      308.66     55.45 o
  22   2   5        0.43       18.32     53.04 o
  24   2   5       39.76      -16.25     71.14 o
 -33   3   5      138.53      148.17     73.54 o
 -31   3   5      381.48      297.53     91.89 o
 -29   3   5      197.07      116.80     79.16 o
 -27   3   5      624.72      563.08     95.35 o
 -25   3   5      181.91      209.47     69.72 o
 -23   3   5      752.93      820.86     72.02 o
 -21   3   5     1044.81     1006.44     51.36 o
 -19   3   5      114.41       99.83     24.78 o
 -17   3   5       17.09       14.38     15.04 o
 -15   3   5       76.47       95.04     20.18 o
 -13   3   5       24.38       -7.33     15.23 o
 -11   3   5     2482.32     2614.65     47.11 o
  -9   3   5     1043.70      942.99     24.17 o
  -7   3   5     6959.29     7568.75    120.24 o
  -5   3   5    13542.17    14430.10    164.69 o
  -3   3   5     2495.74     3258.08     53.65 o
  -1   3   5     1920.80     1915.47     35.22 o
   1   3   5     4242.43     4938.95     93.08 o
   3   3   5     5835.76     6154.30    118.26 o
   5   3   5      117.30      168.55     15.75 o
   7   3   5     4278.37     4246.76     91.53 o
   9   3   5      887.33      897.53     38.55 o
  11   3   5      570.58      648.72     37.50 o
  13   3   5       28.97        1.30     22.29 o
  15   3   5       63.98       81.29     37.09 o
  17   3   5       69.24       51.72     39.56 o
  19   3   5      602.00      611.38     72.70 o
  21   3   5       52.81       81.71     55.30 o
  23   3   5      252.88      299.95     87.05 o
 -32   4   5       16.26      -10.21     79.09 o
 -30   4   5      246.30      174.15     85.53 o
 -28   4   5        1.44       15.97     68.78 o
 -26   4   5       14.16        9.45     63.92 o
 -24   4   5     2588.17     2520.96    143.25 o
 -22   4   5      840.14      901.84     60.90 o
 -20   4   5     4469.04     4454.53    122.52 o
 -18   4   5      267.70      258.43     25.97 o
 -16   4   5     1095.31      935.37     36.34 o
 -14   4   5     3709.13     3845.65     69.68 o
 -12   4   5     4284.81     4247.48     74.74 o
 -10   4   5     1030.42     1047.63     38.01 o
  -8   4   5    14276.97    15100.51    211.91 o
  -6   4   5     1277.03     1157.65     33.84 o
  -4   4   5      810.25      685.12     28.11 o
  -2   4   5      273.44      384.15     24.77 o
   0   4   5        2.07       13.13     15.24 o
   2   4   5        3.03       17.64     12.31 o
   4   4   5     3291.31     3232.82     64.64 o
   6   4   5     6404.50     6440.13    110.16 o
   8   4   5     4511.85     4632.02    151.94 o
  10   4   5     1950.32     1931.44     53.47 o
  12   4   5      434.55      459.55     39.97 o
  14   4   5       51.70       32.79     31.75 o
  16   4   5     1404.46     1270.45     87.23 o
  18   4   5      584.64      505.51     68.79 o
  20   4   5        5.99        7.40     49.25 o
  22   4   5     1966.45     1983.34    125.32 o
  24   4   5       62.33      150.77    271.04 o
 -33   5   5       36.76      -79.02    143.49 o
 -31   5   5      345.70      386.02     84.78 o
 -29   5   5       57.07       23.87     74.43 o
 -27   5   5      582.93      563.77     98.36 o
 -25   5   5      180.50      109.47     68.56 o
 -23   5   5     1602.68     1528.44     82.40 o
 -21   5   5      225.88      181.89     38.79 o
 -19   5   5     1979.85     1950.70     69.22 o
 -17   5   5     1447.48     1410.79     46.29 o
 -15   5   5     1609.22     1694.31     45.45 o
 -13   5   5     1580.37     1416.39     41.67 o
 -11   5   5       34.56       35.73     13.03 o
  -9   5   5     4061.72     3883.34     53.50 o
  -7   5   5      140.45      179.10     18.13 o
  -5   5   5     3062.19     3125.81     56.48 o
  -3   5   5       20.98       12.94     14.71 o
  -1   5   5     5315.38     5157.62     97.48 o
   1   5   5       11.63       17.04     13.71 o
   3   5   5     9439.73    10124.10    293.58 o
   5   5   5      568.10      515.66     34.48 o
   7   5   5     5803.96     5683.44     92.56 o
   9   5   5      298.48      294.80     33.31 o
  11   5   5     2781.25     2796.37     73.17 o
  13   5   5      485.55      446.37     48.01 o
  15   5   5      532.93      506.76     62.42 o
  17   5   5        1.80       32.96     46.88 o
  19   5   5      519.85      552.57     73.85 o
  21   5   5       67.25       57.88     56.07 o
  23   5   5      177.99      130.98     80.52 o
 -32   6   5      562.20      527.86    145.92 o
 -30   6   5      179.19      203.75     75.07 o
 -28   6   5      701.05      734.83    108.64 o
 -26   6   5       42.84       24.94     66.60 o
 -24   6   5      426.26      480.58     85.76 o
 -22   6   5      901.14      805.17     66.15 o
 -20   6   5     2758.32     2653.23     93.05 o
 -18   6   5      148.82      134.28     31.79 o
 -16   6   5     9190.51     8891.84    183.78 o
 -14   6   5     1038.32      976.47     42.15 o
 -12   6   5    10218.77    10219.01    243.24 o
 -10   6   5     1584.86     1798.01     39.46 o
  -8   6   5       96.14       77.59     14.37 o
  -6   6   5     1092.26     1314.88     36.10 o
  -4   6   5     3172.24     3240.58     51.64 o
  -2   6   5     1502.13     1391.84     44.17 o
   0   6   5    14022.25    14512.72    269.84 o
   2   6   5     6355.16     6111.51    116.87 o
   4   6   5      416.75      395.88     33.03 o
   6   6   5        4.81       -3.00     21.65 o
   8   6   5       79.12       55.88     26.04 o
  10   6   5      732.89      692.96     46.93 o
  12   6   5       80.43      108.67     36.51 o
  14   6   5     3979.91     3803.81    124.73 o
  16   6   5       90.59      130.98     51.95 o
  18   6   5     1074.42     1094.13     92.02 o
  20   6   5      255.44      113.11     60.23 o
  22   6   5      476.20      616.55     92.94 o
 -31   7   5      894.53      895.25    165.33 o
 -29   7   5      217.56      162.28     73.93 o
 -27   7   5     1594.16     1587.09    197.28 o
 -25   7   5       81.08       41.57     57.65 o
 -23   7   5      635.26      579.07     77.83 o
 -21   7   5      515.56      451.99     50.35 o
 -19   7   5     1242.61     1363.66     64.14 o
 -17   7   5     1691.36     1585.91     62.85 o
 -15   7   5     2822.37     2744.80     71.05 o
 -13   7   5     3479.31     3263.74     71.59 o
 -11   7   5       48.27       38.69     18.71 o
  -9   7   5     4181.94     3890.95     74.94 o
  -7   7   5      830.33      902.96     31.60 o
  -5   7   5     3300.15     3098.52     64.12 o
  -3   7   5     1307.83     1275.64     30.46 o
  -1   7   5     9932.22     9763.65    145.80 o
   1   7   5      387.37      331.97     30.47 o
   3   7   5     3916.32     4098.86     93.16 o
   5   7   5      398.15      527.79     45.75 o
   7   7   5     2077.97     2067.96     67.90 o
   9   7   5     1914.20     1797.80     67.98 o
  11   7   5     4275.85     4258.87     95.75 o
  13   7   5      104.37      142.67     49.42 o
  15   7   5     3499.86     3324.54    127.48 o
  17   7   5      156.85      217.21     60.05 o
  19   7   5      178.43      202.84     65.36 o
  21   7   5        1.42      -11.50     72.60 o
 -30   8   5       18.21        1.39    106.06 o
 -28   8   5      796.68      983.90    107.99 o
 -26   8   5       10.26       -3.51     61.33 o
 -24   8   5     2535.93     2733.55    141.66 o
 -22   8   5       74.45       64.11     56.75 o
 -20   8   5     2253.96     2295.54     96.80 o
 -18   8   5      637.96      607.50     49.28 o
 -16   8   5      678.87      697.16     49.74 o
 -14   8   5      163.94      164.97     31.47 o
 -12   8   5     4205.84     3914.42     89.02 o
 -10   8   5      311.09      277.95     26.06 o
  -8   8   5    11468.77    11063.98    130.33 o
  -6   8   5      551.36      559.67     34.07 o
  -4   8   5     6260.52     6215.47    147.60 o
  -2   8   5       69.26      102.08     20.70 o
   0   8   5      621.76      690.28     33.60 o
   2   8   5      210.50      191.09     24.73 o
   4   8   5      259.20      275.42     40.51 o
   6   8   5     1425.41     1352.92     71.04 o
   8   8   5      238.18      269.01     38.97 o
  10   8   5     3413.86     3401.67     91.66 o
  12   8   5      120.75      124.83     49.72 o
  14   8   5      783.28      789.77     78.67 o
  16   8   5       39.89       34.74     50.50 o
  18   8   5      922.98      904.88     92.05 o
  20   8   5        5.98        2.08     69.61 o
 -29   9   5       67.31       94.62    107.44 o
 -27   9   5      805.55      721.89     98.47 o
 -25   9   5      319.19      409.66    100.48 o
 -23   9   5     1836.19     2093.31    134.85 o
 -21   9   5      295.10      358.24     70.69 o
 -19   9   5     1119.20     1142.94     66.66 o
 -17   9   5       14.47       13.05     31.05 o
 -15   9   5      200.13      204.56     36.26 o
 -13   9   5       66.48       94.11     33.68 o
 -11   9   5      854.49      814.08     48.11 o
  -9   9   5     6965.39     6553.82    127.58 o
  -7   9   5     3568.90     3490.26     62.51 o
  -5   9   5     8385.34     8303.72    204.46 o
  -3   9   5      356.24      376.82     31.02 o
  -1   9   5      690.72      654.64     40.63 o
   1   9   5     1780.14     1720.48     55.40 o
   3   9   5     2254.02     2201.73     80.84 o
   5   9   5       23.28       52.40     35.12 o
   7   9   5     8748.53     8300.51    145.61 o
   9   9   5      182.98      235.06     42.14 o
  11   9   5     1200.37     1243.68     78.77 o
  13   9   5      151.61       81.89     51.69 o
  15   9   5      483.77      538.14     75.74 o
  17   9   5        4.80      -30.07     54.31 o
  19   9   5      450.41      602.77    102.72 o
 -28  10   5      225.63      275.20    219.05 o
 -26  10   5       21.27      -20.76     60.90 o
 -24  10   5      913.22     1114.26    108.77 o
 -22  10   5      133.01      159.05     66.13 o
 -20  10   5     1615.73     1635.63    120.51 o
 -18  10   5       12.04      -13.89     43.32 o
 -16  10   5     1695.06     1769.62     77.27 o
 -14  10   5       14.89       24.21     30.83 o
 -12  10   5     1691.20     1666.45     70.60 o
 -10  10   5       53.81       71.29     28.67 o
  -8  10   5     4477.75     4454.08    168.38 o
  -6  10   5       19.23       19.79     24.35 o
  -4  10   5     2557.56     2450.48     62.21 o
  -2  10   5       75.34       72.27     26.62 o
   0  10   5      909.60      982.48     59.91 o
   2  10   5      382.88      377.73     48.23 o
   4  10   5     1026.53     1163.38     72.84 o
   6  10   5     1361.41     1338.62     79.69 o
   8  10   5       14.24        8.56     40.01 o
  10  10   5     1195.89     1287.53     82.40 o
  12  10   5       46.24       93.83     53.15 o
  14  10   5      465.08      685.93     80.78 o
  16  10   5       20.35       30.32     57.04 o
  18  10   5      843.13      875.99    113.89 o
 -25  11   5       21.08      -24.77     57.46 o
 -23  11   5        2.77       17.90     55.12 o
 -21  11   5        7.62       14.20     58.52 o
 -19  11   5      813.41      832.94     80.21 o
 -17  11   5     1357.19     1463.03     96.18 o
 -15  11   5     2292.37     2315.06    108.64 o
 -13  11   5     1061.40     1113.08     62.31 o
 -11  11   5      145.95      133.56     37.75 o
  -9  11   5       32.44       23.31     32.48 o
  -7  11   5      235.94      205.93     37.74 o
  -5  11   5      961.41     1039.25     67.34 o
  -3  11   5        6.78       31.23     27.83 o
  -1  11   5     5462.90     5365.61    149.66 o
   1  11   5      472.67      537.51     55.24 o
   3  11   5     3877.37     3704.40    111.21 o
   5  11   5      139.63       90.24     43.10 o
   7  11   5      419.01      493.17     60.80 o
   9  11   5       70.54       13.02     42.85 o
  11  11   5      367.92      358.28     67.66 o
  13  11   5      118.54      158.41     61.07 o
  15  11   5     1163.84     1250.66    105.58 o
  17  11   5      122.52      226.67    233.60 o
 -22  12   5       25.73        8.67     61.76 o
 -20  12   5      410.55      512.87     85.43 o
 -18  12   5       99.55       98.87     63.61 o
 -16  12   5     2504.57     2639.64    123.22 o
 -14  12   5      188.44      235.63     59.29 o
 -12  12   5     1824.61     1893.07    113.05 o
 -10  12   5       67.55       63.96     47.05 o
  -8  12   5       21.54       79.07     57.39 o
  -6  12   5      181.22      121.14     59.88 o
  -4  12   5      348.76      414.76     75.10 o
  -2  12   5      893.66      959.40     81.25 o
   0  12   5     2331.01     2385.80     98.13 o
   2  12   5      844.47     1003.81     74.51 o
   4  12   5      339.59      410.21     58.01 o
   6  12   5       17.27        4.70     44.25 o
   8  12   5        2.13       -1.48     44.37 o
  10  12   5      142.18      197.15     55.83 o
  12  12   5      149.73      224.03     67.08 o
  14  12   5     1046.44     1119.07    115.10 o
 -21  13   5      108.16      162.81     84.82 o
 -19  13   5      107.23      163.38     70.80 o
 -17  13   5       39.36       76.09     55.99 o
 -15  13   5      148.89      259.50     62.86 o
 -13  13   5      102.06      106.92     55.73 o
 -11  13   5       91.64      169.06     63.71 o
  -9  13   5      802.82      849.18     81.69 o
  -7  13   5      275.72      288.04     75.74 o
  -5  13   5      617.33      691.15     91.87 o
  -3  13   5       19.03        7.38     59.87 o
  -1  13   5      220.77      313.67     75.83 o
   1  13   5       36.87      -19.14     48.17 o
   3  13   5      605.68      611.42     76.29 o
   5  13   5      142.16      189.36     54.32 o
   7  13   5      578.37      657.78     71.80 o
   9  13   5       93.11       77.64     52.51 o
  11  13   5      508.05      637.61     97.92 o
  13  13   5        2.18     -116.46    149.73 o
 -18  14   5       11.78      -32.88     86.09 o
 -16  14   5        4.21       -5.68     61.67 o
 -14  14   5      262.83       95.14     66.96 o
 -12  14   5      331.09      439.99     82.15 o
 -10  14   5      369.87      444.09     82.90 o
  -8  14   5     1129.36     1114.77     94.43 o
  -6  14   5     1001.13     1062.92    111.90 o
  -4  14   5      110.52      239.64     74.97 o
  -2  14   5       16.97      -16.77     82.05 o
   0  14   5       20.56      -22.48     62.85 o
   2  14   5        7.87      -37.37     61.22 o
   4  14   5      147.37      157.64     77.20 o
   6  14   5      299.76      216.00     65.68 o
   8  14   5      729.22      801.27    100.88 o
 -15  15   5        2.52      131.36    162.55 o
 -13  15   5       10.78       79.82     72.89 o
 -11  15   5       26.46       -1.71     63.64 o
  -9  15   5      328.92      433.77     84.27 o
  -7  15   5      298.18      410.71     74.10 o
  -5  15   5      195.31      242.78     66.22 o
  -3  15   5      108.03      124.44     77.63 o
  -1  15   5        1.07      -38.95     69.03 o
   1  15   5        2.78       39.38     73.69 o
   3  15   5       37.92       77.85     77.80 o
   5  15   5       80.76      148.34    156.31 o
  -6  16   5        4.99       39.86    167.75 o
  -4  16   5       58.06       51.82     91.64 o
 -34   0   6      894.67     1301.46    202.76 o
 -32   0   6        5.58       89.77    118.88 o
 -30   0   6     2135.69     2232.92    168.20 o
 -28   0   6       42.29        6.90     65.59 o
 -26   0   6       17.71       74.36     62.78 o
 -24   0   6       19.10      -24.02     50.78 o
 -22   0   6     2193.32     2168.61    120.94 o
 -20   0   6    13441.21    12973.21    231.29 o
 -18   0   6     3652.65     3931.09    104.52 o
 -16   0   6    17378.75    17550.98    464.15 o
 -14   0   6     1591.33     1853.52     62.17 o
 -12   0   6      801.21      576.78     55.11 o
 -10   0   6     2541.52     3447.37     83.86 o
  -8   0   6     7730.36     7135.78    203.62 o
  -6   0   6     1524.82     1123.92     53.02 o
  -4   0   6    34912.80    35103.50    532.73 o
  -2   0   6     3397.94     3092.75     75.53 o
   0   0   6    37281.36    39602.18    672.06 o
   2   0   6      434.34      586.66     36.05 o
   4   0   6    10677.70    10713.60    312.62 o
   6   0   6     8590.37     8836.18    324.83 o
   8   0   6     3353.26     3167.43    133.71 o
  10   0   6     2679.90     2377.21     94.95 o
  12   0   6     8793.29     8827.01    369.76 o
  14   0   6      503.70      552.19     67.10 o
  16   0   6        4.64       26.94     45.03 o
  18   0   6        3.23       11.69     66.96 o
  20   0   6       27.48       31.95     76.14 o
  22   0   6      684.94      849.51    129.09 o
  24   0   6      611.25      745.87    273.81 o
 -33   1   6        8.61      -21.61     64.56 o
 -31   1   6      755.46      911.31    101.33 o
 -29   1   6       57.62       73.68     49.16 o
 -27   1   6     2117.86     2295.05    107.61 o
 -25   1   6       18.70       20.47     40.18 o
 -23   1   6      977.60      911.85     65.89 o
 -21   1   6       42.22       52.75     33.70 o
 -19   1   6    12850.06    12560.25    155.03 o
 -17   1   6     2559.14     2442.55     58.97 o
 -15   1   6     7425.06     7762.46    133.31 o
 -13   1   6      836.44     1048.12     61.13 o
 -11   1   6      896.41      771.16     45.07 o
  -9   1   6     2682.72     2383.33     56.00 o
  -7   1   6     5288.27     4599.18     60.38 o
  -5   1   6    13676.53    14658.84    213.52 o
  -3   1   6      530.44      263.35     22.65 o
  -1   1   6    18020.36    18465.77    366.66 o
   1   1   6     2160.13     1831.86     40.66 o
   3   1   6     7106.96     7100.83     92.49 o
   5   1   6        5.79        0.75     15.74 o
   7   1   6     5568.83     5478.05    120.10 o
   9   1   6      131.02      104.81     25.06 o
  11   1   6     5768.88     5434.09     97.44 o
  13   1   6       65.08       62.70     29.28 o
  15   1   6     5637.90     5450.20    127.59 o
  17   1   6     1121.75      905.87     70.74 o
  19   1   6     2172.38     2048.36    100.47 o
  21   1   6       71.87       19.79     54.01 o
  23   1   6     1535.09     1732.52    143.34 o
 -34   2   6      200.44      255.98     83.04 o
 -32   2   6       33.79      -15.10     61.66 o
 -30   2   6     1222.24     1258.60    111.78 o
 -28   2   6      467.92      467.39     76.67 o
 -26   2   6     1991.09     2196.81    101.14 o
 -24   2   6      900.77      940.66     70.05 o
 -22   2   6      558.76      506.61     53.11 o
 -20   2   6     1196.25     1112.80     65.53 o
 -18   2   6      141.86      166.39     27.39 o
 -16   2   6     2144.56     2024.63     53.37 o
 -14   2   6        9.48        9.96     20.80 o
 -12   2   6    19911.18    20485.74    229.07 o
 -10   2   6     7974.09     7446.67     74.19 o
  -8   2   6    29605.09    30987.20    391.43 o
  -6   2   6     1003.83     1372.00     42.35 o
  -4   2   6     1683.96     1502.64     43.09 o
  -2   2   6     6572.23     8033.80    142.55 o
   0   2   6    17378.43    17625.65    195.39 o
   2   2   6     1073.97      994.21     28.67 o
   4   2   6    22127.49    22211.71    356.62 o
   6   2   6       12.00       -0.42     17.23 o
   8   2   6     3581.06     3373.48     92.40 o
  10   2   6        5.84        0.58     22.81 o
  12   2   6     1764.26     1726.07     63.74 o
  14   2   6       25.86       45.00     36.13 o
  16   2   6      297.56      377.05     52.70 o
  18   2   6      541.43      644.89     65.69 o
  20   2   6     1048.35     1113.63     94.87 o
  22   2   6      881.58      982.52    112.24 o
 -33   3   6      109.12       90.94     73.10 o
 -31   3   6      279.90      333.46     81.25 o
 -29   3   6      558.93      684.57     89.41 o
 -27   3   6     3976.64     4016.60    155.04 o
 -25   3   6      153.57      185.52     53.88 o
 -23   3   6     1450.00     1579.02     92.18 o
 -21   3   6      322.68      355.75     51.46 o
 -19   3   6      290.46      275.25     43.28 o
 -17   3   6       11.17      -21.22     21.72 o
 -15   3   6     2692.04     2620.59     64.16 o
 -13   3   6     2166.73     2049.56     46.25 o
 -11   3   6    13030.91    13962.79    156.57 o
  -9   3   6    15484.03    15452.98    171.85 o
  -7   3   6     9133.86     8861.51    111.87 o
  -5   3   6      134.61      106.87     16.01 o
  -3   3   6     2139.92     2630.07     50.11 o
  -1   3   6      130.06      113.77     17.65 o
   1   3   6       75.02       27.97     17.28 o
   3   3   6    19885.18    19616.14    230.04 o
   5   3   6     1025.84      976.26     29.87 o
   7   3   6     6619.27     6461.16     96.37 o
   9   3   6      484.99      498.56     36.02 o
  11   3   6     3028.60     2946.27     72.88 o
  13   3   6      537.86      444.72     49.51 o
  15   3   6     2530.86     2422.75     93.37 o
  17   3   6       58.16       79.27     49.25 o
  19   3   6     2554.85     2593.63    123.33 o
  21   3   6       27.54       35.72     55.02 o
  23   3   6      650.71      515.04    290.10 o
 -34   4   6      499.12      416.61    185.08 o
 -32   4   6      269.01      344.61     84.60 o
 -30   4   6      439.48      468.93     85.95 o
 -28   4   6      170.37      150.39     78.74 o
 -26   4   6      154.41      235.49     77.03 o
 -24   4   6       41.96       72.22     61.71 o
 -22   4   6      112.90       98.17     42.26 o
 -20   4   6     1322.86     1366.86     79.10 o
 -18   4   6     2653.74     2529.92     67.29 o
 -16   4   6      819.25      857.92     41.70 o
 -14   4   6       11.31       -2.42     18.91 o
 -12   4   6     5262.66     5068.46     71.43 o
 -10   4   6      213.81      175.52     17.28 o
  -8   4   6    21315.33    21558.21    255.71 o
  -6   4   6      338.37      441.83     24.74 o
  -4   4   6     7014.56     6912.33     80.76 o
  -2   4   6      752.93      879.92     25.75 o
   0   4   6    10504.87    10225.42    212.66 o
   2   4   6       76.62       66.32     14.65 o
   4   4   6      571.99      587.66     28.53 o
   6   4   6       56.95       93.73     20.35 o
   8   4   6     2577.08     2528.13     74.19 o
  10   4   6      292.59      300.65     33.64 o
  12   4   6     5020.08     4768.17    185.62 o
  14   4   6      619.11      634.57     66.49 o
  16   4   6      259.51      359.39     61.21 o
  18   4   6      100.92       35.83     50.49 o
  20   4   6       89.59      113.64     69.49 o
  22   4   6      421.39      513.87     88.10 o
 -33   5   6       97.36      136.90    161.51 o
 -31   5   6      351.20      328.08     83.33 o
 -29   5   6      244.81      220.39     86.82 o
 -27   5   6      205.49      291.61     82.59 o
 -25   5   6      837.90      769.73    101.45 o
 -23   5   6      183.64      247.08     71.05 o
 -21   5   6      317.51      312.51     67.07 o
 -19   5   6     5257.05     5487.20     97.21 o
 -17   5   6     4762.26     4583.37    103.67 o
 -15   5   6     1535.73     1604.05     56.32 o
 -13   5   6      164.73      218.82     27.85 o
 -11   5   6      828.78      981.00     41.92 o
  -9   5   6       55.50        7.75     14.14 o
  -7   5   6     3270.39     3236.22     49.15 o
  -5   5   6     5581.11     5476.88     79.96 o
  -3   5   6     6628.24     6556.38    131.45 o
  -1   5   6     3403.11     3432.32     73.63 o
   1   5   6        3.39       -5.18     13.53 o
   3   5   6     1675.77     1543.86     51.89 o
   5   5   6     2228.78     2202.76     57.83 o
   7   5   6      656.13      663.80     41.66 o
   9   5   6       11.76       10.42     24.08 o
  11   5   6     8192.84     7860.99    128.77 o
  13   5   6      503.71      493.98     61.68 o
  15   5   6      711.76      742.71     75.12 o
  17   5   6      202.04      154.29     55.90 o
  19   5   6       34.51       31.59     52.74 o
  21   5   6      152.04      101.91     64.80 o
 -32   6   6       32.86       42.25     94.85 o
 -30   6   6      141.90      212.37     68.38 o
 -28   6   6       91.66      147.45     81.56 o
 -26   6   6        4.75      -60.97     63.34 o
 -24   6   6        2.43      -26.91     59.79 o
 -22   6   6      367.41      373.92     75.09 o
 -20   6   6     1276.72     1241.13     83.31 o
 -18   6   6     2656.57     2702.75    101.97 o
 -16   6   6     1126.27     1205.04     54.08 o
 -14   6   6      144.91      127.56     26.59 o
 -12   6   6       44.34       35.91     20.64 o
 -10   6   6      273.06      296.54     24.69 o
  -8   6   6     3819.66     3627.02     52.32 o
  -6   6   6      130.35      139.41     18.29 o
  -4   6   6     3139.33     2986.02     59.02 o
  -2   6   6      837.35      822.25     39.28 o
   0   6   6     5278.75     5104.43     98.48 o
   2   6   6      470.67      472.83     34.55 o
   4   6   6      205.70      237.75     26.66 o
   6   6   6      256.24      247.59     32.07 o
   8   6   6      715.98      663.42     45.89 o
  10   6   6      140.32      112.52     32.25 o
  12   6   6     1553.93     1496.63     91.80 o
  14   6   6        4.64        5.09     43.71 o
  16   6   6       22.76       43.08     48.45 o
  18   6   6       63.77       33.47     52.31 o
  20   6   6       31.62       42.30     62.32 o
 -31   7   6       47.31        1.36     73.68 o
 -29   7   6      193.13      137.68     73.13 o
 -27   7   6      590.21      572.38     87.22 o
 -25   7   6      590.28      608.70     84.72 o
 -23   7   6      154.18       89.99     56.12 o
 -21   7   6        0.67       52.12     45.09 o
 -19   7   6      204.58      175.90     49.53 o
 -17   7   6        0.40       -2.08     37.77 o
 -15   7   6        2.74       20.63     26.80 o
 -13   7   6      880.01      754.70     43.32 o
 -11   7   6      344.36      379.91     32.18 o
  -9   7   6     1714.71     1727.45     46.58 o
  -7   7   6      149.65      158.35     21.28 o
  -5   7   6       34.40       24.55     22.25 o
  -3   7   6      882.43      908.72     44.91 o
  -1   7   6       12.52        7.61     21.33 o
   1   7   6     1921.30     1997.38     58.76 o
   3   7   6     3590.07     3465.60     86.40 o
   5   7   6     1290.64     1417.68     59.64 o
   7   7   6      808.66      756.52     49.65 o
   9   7   6      553.64      499.47     45.42 o
  11   7   6       17.74        1.53     41.54 o
  13   7   6      244.23      262.15     55.73 o
  15   7   6       71.76       67.90     51.07 o
  17   7   6        0.92       23.74     52.21 o
  19   7   6      742.56      728.63     91.24 o
  21   7   6      364.32      326.49    290.45 o
 -30   8   6       44.84       63.66     78.57 o
 -28   8   6      135.82      191.22     77.02 o
 -26   8   6      295.02      257.11     76.15 o
 -24   8   6      197.48      199.19     67.23 o
 -22   8   6      160.51      193.59     63.01 o
 -20   8   6        0.99       48.07     40.90 o
 -18   8   6      368.47      360.30     52.90 o
 -16   8   6        0.18        2.59     34.98 o
 -14   8   6       25.04       51.23     34.91 o
 -12   8   6      769.65      731.97     48.09 o
 -10   8   6     3302.51     3197.00     68.43 o
  -8   8   6      862.22      897.45     39.97 o
  -6   8   6       77.64       39.20     22.12 o
  -4   8   6     1951.96     2039.43     65.23 o
  -2   8   6      235.38      278.78     32.80 o
   0   8   6      195.83      182.65     30.35 o
   2   8   6     1606.80     1573.18     75.94 o
   4   8   6     3165.54     3223.85     92.36 o
   6   8   6        8.83       16.51     29.14 o
   8   8   6        0.83       -6.68     34.09 o
  10   8   6       71.51       60.00     40.67 o
  12   8   6       58.92       54.53     48.60 o
  14   8   6       96.95       32.02     50.57 o
  16   8   6       46.44       99.88     58.57 o
  18   8   6      326.23      293.80     75.88 o
  20   8   6      224.22      274.85    280.40 o
 -29   9   6       94.28       98.08     93.49 o
 -27   9   6       22.10      -50.73     62.24 o
 -25   9   6       99.28       94.68     67.20 o
 -23   9   6      350.17      267.20     71.87 o
 -21   9   6       68.00       61.91     47.73 o
 -19   9   6       16.97       31.31     42.04 o
 -17   9   6      258.52      301.16     52.99 o
 -15   9   6       28.81       42.80     35.56 o
 -13   9   6        6.83        1.73     33.90 o
 -11   9   6       67.42       58.14     29.36 o
  -9   9   6      571.05      584.30     50.16 o
  -7   9   6       13.99       30.02     27.37 o
  -5   9   6      365.17      324.45     36.95 o
  -3   9   6      160.73      124.70     29.96 o
  -1   9   6       43.27       49.20     32.69 o
   1   9   6       32.16       37.48     33.37 o
   3   9   6       63.05       82.24     36.51 o
   5   9   6        2.18       33.98     36.50 o
   7   9   6       46.96       56.94     39.41 o
   9   9   6       36.30       39.93     40.29 o
  11   9   6       19.97       23.42     47.51 o
  13   9   6      319.72      287.28     63.76 o
  15   9   6      130.60      159.03     61.53 o
  17   9   6       12.33        7.01     62.16 o
 -28  10   6       17.18     -117.50    140.72 o
 -26  10   6      259.01      276.86     73.03 o
 -24  10   6      425.50      465.98     85.75 o
 -22  10   6       81.98      114.38     64.72 o
 -20  10   6      314.50      309.98     60.14 o
 -18  10   6      515.96      554.45     61.00 o
 -16  10   6       51.98       49.29     40.13 o
 -14  10   6        3.76       -2.42     35.22 o
 -12  10   6     1012.40      909.70     75.04 o
 -10  10   6        3.65      -31.28     31.28 o
  -8  10   6      396.39      398.41     47.38 o
  -6  10   6     1432.87     1414.14     64.92 o
  -4  10   6       51.08       31.79     34.37 o
  -2  10   6      482.42      477.82     51.10 o
   0  10   6       15.59        6.99     34.30 o
   2  10   6      176.56      124.99     41.22 o
   4  10   6     1319.79     1325.09     79.43 o
   6  10   6      586.85      524.83     59.40 o
   8  10   6       52.83       39.91     43.15 o
  10  10   6     1177.68     1126.94     82.10 o
  12  10   6      749.54      708.55     82.52 o
  14  10   6      280.88      290.14     68.66 o
  16  10   6      134.54      155.04     77.29 o
 -25  11   6        0.37       -6.39     60.19 o
 -23  11   6      878.02      884.11     91.62 o
 -21  11   6      130.55      111.19     58.66 o
 -19  11   6      226.72      245.72     54.03 o
 -17  11   6      875.08      784.04     80.11 o
 -15  11   6       75.00      116.67     50.62 o
 -13  11   6       94.59       80.73     54.20 o
 -11  11   6      409.79      438.17     61.97 o
  -9  11   6       17.28      -18.01     40.03 o
  -7  11   6       11.42        1.56     40.26 o
  -5  11   6       32.41        4.50     35.72 o
  -3  11   6        0.34        1.16     36.12 o
  -1  11   6       23.61      -16.72     35.58 o
   1  11   6      280.55      280.69     50.09 o
   3  11   6      272.93      230.87     49.53 o
   5  11   6       68.45       23.16     42.27 o
   7  11   6      309.74      289.70     54.98 o
   9  11   6      403.53      384.98     62.13 o
  11  11   6        1.91      -17.27     51.39 o
  13  11   6      241.39      238.63     68.24 o
  15  11   6      156.10      204.84    217.66 o
 -24  12   6        0.36       24.23    116.46 o
 -22  12   6       55.40       89.76     70.84 o
 -20  12   6      113.71      136.82     61.23 o
 -18  12   6       19.73       53.80     54.96 o
 -16  12   6      737.61      716.22     79.23 o
 -14  12   6       67.48       -9.29     48.82 o
 -12  12   6       56.02       61.43     48.54 o
 -10  12   6      485.60      500.54     79.84 o
  -8  12   6      199.53      197.07     65.15 o
  -6  12   6       11.94       -5.00     54.65 o
  -4  12   6     1668.69     1696.93    124.78 o
  -2  12   6      193.08      203.65     48.85 o
   0  12   6      282.01      307.48     53.87 o
   2  12   6      675.72      635.06     66.44 o
   4  12   6       35.65       31.69     44.77 o
   6  12   6      302.69      274.94     58.07 o
   8  12   6      301.72      211.88     55.92 o
  10  12   6       28.83       53.84     56.71 o
  12  12   6      279.64      222.78     76.79 o
 -21  13   6       70.89       65.09     83.35 o
 -19  13   6      932.86      978.22     94.14 o
 -17  13   6        2.46       14.37     56.02 o
 -15  13   6      784.40      732.45     83.15 o
 -13  13   6       43.82       30.32     62.04 o
 -11  13   6       16.90       29.80     53.69 o
  -9  13   6      155.65      135.92     67.91 o
  -7  13   6      179.21       80.26     63.87 o
  -5  13   6      565.90      597.20     92.12 o
  -3  13   6      868.51      704.94     94.89 o
  -1  13   6      182.69      196.24     60.69 o
   1  13   6       53.09       51.96     54.29 o
   3  13   6      176.44      134.46     52.47 o
   5  13   6      261.47      196.73     56.54 o
   7  13   6      263.75      337.40     64.19 o
   9  13   6       40.06       -5.35     57.72 o
  11  13   6      982.49     1195.40    249.89 o
 -18  14   6       21.14       29.04     83.62 o
 -16  14   6      250.73      238.69     77.16 o
 -14  14   6       36.99       33.82     64.86 o
 -12  14   6      674.58      695.43     95.48 o
 -10  14   6        0.78       13.14     55.49 o
  -8  14   6      372.25      321.57     82.30 o
  -6  14   6        7.86       27.55     66.02 o
  -4  14   6      659.42      674.10     98.86 o
  -2  14   6      189.26      106.41     72.52 o
   0  14   6      419.41      581.45     96.33 o
   2  14   6      275.43      139.93     73.77 o
   4  14   6      424.18      461.21     77.60 o
   6  14   6        1.78      -17.02     65.32 o
   8  14   6      489.08      512.61    182.31 o
 -13  15   6        6.32       82.62     89.89 o
 -11  15   6     1301.27     1459.67    127.07 o
  -9  15   6       80.20      155.95     65.96 o
  -7  15   6      169.17      138.15     64.50 o
  -5  15   6       63.17      -32.14     70.68 o
  -3  15   6        8.91       -5.84     72.65 o
  -1  15   6       30.77       56.10     75.76 o
   1  15   6        1.00      -79.65     83.37 o
   3  15   6      775.65      576.04    199.99 o
 -33   1   7       84.14       45.72     68.18 o
 -31   1   7       41.47      -57.18     57.18 o
 -29   1   7      286.73      275.03     60.01 o
 -27   1   7      274.69      245.24     54.12 o
 -25   1   7        4.37       -7.84     39.07 o
 -23   1   7      194.03      212.88     44.15 o
 -21   1   7     1256.30     1177.62     68.54 o
 -19   1   7     1863.14     1853.70     71.93 o
 -17   1   7      244.54      281.25     28.55 o
 -15   1   7       66.15       53.40     20.92 o
 -13   1   7      966.06     1026.85     43.64 o
 -11   1   7      177.97      171.23     27.03 o
  -9   1   7      248.46      235.64     23.93 o
  -7   1   7     5166.01     5934.84     71.76 o
  -5   1   7     2600.91     2782.33     80.11 o
  -3   1   7        5.30        8.32     16.94 o
  -1   1   7     2689.89     2929.91     61.61 o
   1   1   7     1786.73     1965.47     52.14 o
   3   1   7     1033.06     1143.00     40.76 o
   5   1   7      818.11      768.76     37.41 o
   7   1   7     2204.79     2271.58     58.60 o
   9   1   7     2544.68     2575.86     67.75 o
  11   1   7      752.75      740.12     48.89 o
  13   1   7       10.52       -9.18     32.43 o
  15   1   7      376.96      374.95     51.85 o
  17   1   7      856.16      776.05     77.63 o
  19   1   7        0.23      -15.97     49.84 o
  21   1   7       18.50       49.96     69.36 o
 -34   2   7      575.76      602.25     98.64 o
 -32   2   7       43.57       52.27     67.18 o
 -30   2   7      143.58      260.47     72.33 o
 -28   2   7      556.37      596.10     69.07 o
 -26   2   7       34.74       23.29     42.36 o
 -24   2   7      147.54      128.87     43.03 o
 -22   2   7      594.71      636.01     56.00 o
 -20   2   7      311.77      269.35     40.84 o
 -18   2   7      987.89      929.32     49.68 o
 -16   2   7       21.91       35.30     21.96 o
 -14   2   7      304.16      300.16     30.33 o
 -12   2   7     1057.35     1195.39     42.68 o
 -10   2   7     5413.36     5652.61     65.11 o
  -8   2   7     2161.56     2185.52     55.12 o
  -6   2   7       81.04       41.53     19.44 o
  -4   2   7     1860.15     2155.05     63.55 o
  -2   2   7     1899.56     2170.96     49.01 o
   0   2   7      229.75      200.86     18.50 o
   2   2   7     2503.95     2757.25     52.37 o
   4   2   7      925.18      942.80     42.72 o
   6   2   7      714.76      764.70     39.60 o
   8   2   7     2715.71     2715.69     65.75 o
  10   2   7     1501.52     1496.85     67.90 o
  12   2   7      195.73      174.61     39.52 o
  14   2   7      329.16      328.27     49.38 o
  16   2   7       18.76      -22.53     39.13 o
  18   2   7      504.55      378.12     67.30 o
  20   2   7       63.20       29.95     65.59 o
  22   2   7        7.19        5.89    255.09 o
 -33   3   7       52.22       39.70     72.01 o
 -31   3   7      126.76      109.71     70.22 o
 -29   3   7      495.10      476.25     80.84 o
 -27   3   7      383.87      403.55     72.65 o
 -25   3   7       26.12       20.89     40.87 o
 -23   3   7       32.41       24.64     36.33 o
 -21   3   7      153.34      162.90     39.11 o
 -19   3   7     1207.50     1176.56     64.04 o
 -17   3   7      114.12       72.06     30.41 o
 -15   3   7     7177.08     7393.17    158.94 o
 -13   3   7      708.21      720.43     31.63 o
 -11   3   7     5272.58     5214.81     81.70 o
  -9   3   7     1245.94     1499.57     43.80 o
  -7   3   7      444.26      482.20     28.58 o
  -5   3   7      145.78      168.76     18.69 o
  -3   3   7      497.16      459.91     26.78 o
  -1   3   7      143.33      109.53     19.70 o
   1   3   7     5134.72     5259.02    125.19 o
   3   3   7      611.13      641.44     37.66 o
   5   3   7     1803.30     1824.61     57.81 o
   7   3   7       88.35       94.53     28.25 o
   9   3   7       15.23       17.07     29.31 o
  11   3   7       30.36       34.89     33.18 o
  13   3   7      122.07       81.38     39.27 o
  15   3   7      859.73      914.00     79.49 o
  17   3   7        7.06        8.21     47.28 o
  19   3   7      542.20      532.43     77.10 o
  21   3   7       25.78      -14.18     71.27 o
 -34   4   7      149.56      223.90    165.33 o
 -32   4   7       16.57       14.17     67.87 o
 -30   4   7     1650.09     1905.09    170.12 o
 -28   4   7      107.92       73.53     61.49 o
 -26   4   7     2272.30     2219.37    125.84 o
 -24   4   7       14.95       24.82     48.14 o
 -22   4   7       69.83       85.64     38.86 o
 -20   4   7      690.98      628.16     54.29 o
 -18   4   7      710.13      718.43     47.32 o
 -16   4   7      881.66      862.38     54.83 o
 -14   4   7     5755.19     6136.46    170.14 o
 -12   4   7     1702.94     1670.46     50.95 o
 -10   4   7     1403.42     1355.52     47.84 o
  -8   4   7       10.64       29.34     19.90 o
  -6   4   7     1287.27     1391.75     46.00 o
  -4   4   7      752.70      697.94     33.80 o
  -2   4   7      656.80      577.37     34.28 o
   0   4   7    15110.05    15848.82    413.70 o
   2   4   7     1293.69     1326.38     48.67 o
   4   4   7     3580.00     3620.74     87.60 o
   6   4   7     1280.32     1258.23     48.58 o
   8   4   7        6.27       18.39     20.91 o
  10   4   7     1422.81     1498.20     81.68 o
  12   4   7      936.57      868.69     72.76 o
  14   4   7      136.07      152.36     51.36 o
  16   4   7     2921.51     2774.22    123.23 o
  18   4   7       63.32       71.87     55.72 o
  20   4   7      404.31      381.94     77.81 o
 -33   5   7       10.28       -1.61     99.87 o
 -31   5   7       54.87       47.00     70.44 o
 -29   5   7      427.21      450.15     84.13 o
 -27   5   7      690.66      644.64     86.12 o
 -25   5   7      235.03      264.05     65.86 o
 -23   5   7     1801.47     1713.74    107.56 o
 -21   5   7        2.90       -9.10     42.03 o
 -19   5   7     1890.75     1887.50     61.65 o
 -17   5   7       63.71       48.23     24.88 o
 -15   5   7     3460.91     3471.99     73.97 o
 -13   5   7      914.64     1008.85     39.00 o
 -11   5   7     3552.72     3411.27     58.22 o
  -9   5   7       22.79       39.22     17.98 o
  -7   5   7     5033.93     5111.29     73.64 o
  -5   5   7      122.48       71.21     17.62 o
  -3   5   7     8893.52     8704.63    126.50 o
  -1   5   7       59.88       22.50     12.98 o
   1   5   7     3586.75     3716.64     93.18 o
   3   5   7       61.02       40.92     20.46 o
   5   5   7     1437.60     1468.66     50.34 o
   7   5   7       59.91       75.11     24.09 o
   9   5   7       69.59       69.56     38.66 o
  11   5   7      275.79      297.98     51.93 o
  13   5   7       69.42      114.60     49.29 o
  15   5   7     1083.45     1035.45     88.34 o
  17   5   7       70.81       85.99     54.93 o
  19   5   7      569.26      682.11     86.84 o
  21   5   7       10.48      148.00    283.86 o
 -32   6   7       13.67       19.09     74.79 o
 -30   6   7      161.92      235.30     78.57 o
 -28   6   7      456.02      355.83     80.85 o
 -26   6   7     1857.40     1722.05    120.94 o
 -24   6   7        2.88       -9.82     51.70 o
 -22   6   7     6254.49     6117.23    220.32 o
 -20   6   7      891.35      859.58     65.91 o
 -18   6   7     2014.49     2081.61     72.15 o
 -16   6   7      449.28      512.33     40.89 o
 -14   6   7      125.45      138.47     27.86 o
 -12   6   7      216.94      194.66     23.67 o
 -10   6   7      169.29      148.05     21.27 o
  -8   6   7     6306.26     5966.64     71.19 o
  -6   6   7     7547.74     7378.64    145.13 o
  -4   6   7     4475.19     4460.06     74.68 o
  -2   6   7      157.64      137.42     30.69 o
   0   6   7      632.70      631.67     38.45 o
   2   6   7      873.85      951.04     46.26 o
   4   6   7     1542.08     1521.76     52.00 o
   6   6   7       84.77      115.01     27.78 o
   8   6   7     7942.11     7928.79    180.64 o
  10   6   7        6.61       25.39     40.09 o
  12   6   7     3318.61     3214.93    120.65 o
  14   6   7      375.13      325.53     62.44 o
  16   6   7      134.15      208.98     61.48 o
  18   6   7       98.27       40.48     58.71 o
  20   6   7      604.30      699.43    311.59 o
 -31   7   7       71.71      142.67     79.72 o
 -29   7   7        4.93      -13.87     56.72 o
 -27   7   7      125.00      234.11     65.11 o
 -25   7   7        3.16       57.45     58.63 o
 -23   7   7     2143.85     2279.02    126.88 o
 -21   7   7      167.49      136.76     46.27 o
 -19   7   7     3385.32     3339.39    108.97 o
 -17   7   7      162.79      118.26     46.49 o
 -15   7   7     1727.13     1823.86     76.58 o
 -13   7   7     1309.62     1259.07     47.95 o
 -11   7   7     3090.69     2892.75     58.86 o
  -9   7   7      164.23      166.55     22.71 o
  -7   7   7    11983.90    11774.75    290.27 o
  -5   7   7       43.69       22.63     22.21 o
  -3   7   7     6492.99     6384.89    166.06 o
  -1   7   7      842.13      880.15     71.21 o
   1   7   7      390.52      398.25     35.61 o
   3   7   7       42.78       43.67     25.68 o
   5   7   7     2251.01     2242.41     70.51 o
   7   7   7     1979.72     2112.58     84.35 o
   9   7   7     1731.47     1841.49     86.31 o
  11   7   7      693.50      654.81     71.22 o
  13   7   7       11.77       46.97     48.15 o
  15   7   7      118.46      123.88     57.77 o
  17   7   7       12.04      -44.42     53.43 o
  19   7   7      277.73      331.34    271.73 o
 -30   8   7     1015.77     1085.32    160.31 o
 -28   8   7        2.51       48.38     62.02 o
 -26   8   7      855.99      938.91     91.46 o
 -24   8   7      385.90      223.07     60.69 o
 -22   8   7     1159.96     1214.73     79.22 o
 -20   8   7      143.58       94.79     41.00 o
 -18   8   7     1979.98     1938.83     84.34 o
 -16   8   7      639.19      665.16     62.68 o
 -14   8   7     3965.68     3963.55    108.76 o
 -12   8   7     3004.35     2860.11     71.82 o
 -10   8   7      917.29      920.21     46.57 o
  -8   8   7      447.68      453.15     35.34 o
  -6   8   7       71.85       65.33     23.49 o
  -4   8   7      693.28      661.39     44.48 o
  -2   8   7       38.15       22.13     26.06 o
   0   8   7     2961.66     2945.13     86.53 o
   2   8   7      505.45      484.03     42.43 o
   4   8   7     5211.32     5178.63    120.11 o
   6   8   7      166.78      115.15     39.95 o
   8   8   7     2087.99     2072.04     91.27 o
  10   8   7      237.27      171.66     53.58 o
  12   8   7     2221.87     2196.50    117.98 o
  14   8   7       25.32       17.33     51.98 o
  16   8   7     1004.73      948.66     96.86 o
  18   8   7        1.68      -13.52    244.70 o
 -29   9   7      433.47      440.56    122.99 o
 -27   9   7     1026.83     1154.35    103.53 o
 -25   9   7       32.05        6.51     55.38 o
 -23   9   7       14.63       15.74     53.26 o
 -21   9   7      464.69      399.89     56.17 o
 -19   9   7      670.44      775.00     66.10 o
 -17   9   7      329.18      245.80     47.20 o
 -15   9   7     6440.66     6189.59    140.82 o
 -13   9   7     1346.76     1561.33     84.50 o
 -11   9   7     5325.41     5249.05    151.86 o
  -9   9   7      829.50      768.64     51.67 o
  -7   9   7     1793.85     1681.84     74.40 o
  -5   9   7     2220.75     2013.91     76.16 o
  -3   9   7     1659.15     1600.88     67.58 o
  -1   9   7      355.81      460.38     49.32 o
   1   9   7     5960.32     5855.90    172.41 o
   3   9   7     1010.21     1034.10     69.78 o
   5   9   7      874.73      972.79     70.60 o
   7   9   7      101.62      100.43     44.37 o
   9   9   7        4.69       -8.45     40.09 o
  11   9   7       15.24       38.62     51.00 o
  13   9   7      410.13      417.82     74.91 o
  15   9   7     1121.05     1100.37    103.61 o
  17   9   7      215.93      258.91    267.22 o
 -28  10   7        9.68       62.73    159.09 o
 -26  10   7      615.79      688.63     89.29 o
 -24  10   7       60.98      134.93     62.60 o
 -22  10   7     1025.72     1048.12     91.97 o
 -20  10   7       28.75       -2.44     42.04 o
 -18  10   7      983.85     1040.02     76.38 o
 -16  10   7       51.50       71.05     46.49 o
 -14  10   7     1593.75     1637.65    109.57 o
 -12  10   7      274.54      283.70     46.99 o
 -10  10   7     1358.61     1467.02     77.39 o
  -8  10   7      546.35      583.20     49.96 o
  -6  10   7        7.90       -5.66     29.47 o
  -4  10   7     2001.53     1917.12     84.13 o
  -2  10   7       84.48       74.23     38.57 o
   0  10   7     2370.97     2322.96     93.26 o
   2  10   7       21.33       42.18     40.23 o
   4  10   7     2109.04     2140.04     97.09 o
   6  10   7       70.38       23.85     41.56 o
   8  10   7      590.71      649.43     68.16 o
  10  10   7        2.09       39.86     52.22 o
  12  10   7     1315.47     1302.63    105.94 o
  14  10   7        3.46        3.77     66.96 o
 -25  11   7      252.49      186.40     80.16 o
 -23  11   7      848.12     1076.69    112.13 o
 -21  11   7      595.05      670.20     81.48 o
 -19  11   7     1522.96     1655.98    109.23 o
 -17  11   7       47.27       56.73     50.98 o
 -15  11   7      233.08      233.64     56.49 o
 -13  11   7      751.38      551.65     77.66 o
 -11  11   7      734.95      731.30     73.09 o
  -9  11   7       25.31       57.35     39.74 o
  -7  11   7     5508.10     5242.97    155.90 o
  -5  11   7     1064.75     1160.63     75.60 o
  -3  11   7     1998.88     1953.27     91.85 o
  -1  11   7       60.31       43.75     40.69 o
   1  11   7      157.88      211.84     49.09 o
   3  11   7       65.45       22.35     41.28 o
   5  11   7      478.36      516.55     64.64 o
   7  11   7      426.70      488.48     65.45 o
   9  11   7      863.06      949.96     92.21 o
  11  11   7      330.31      374.75     73.75 o
  13  11   7       29.90       77.51    103.38 o
 -24  12   7      135.09      209.00    161.17 o
 -22  12   7     1042.03     1011.24    112.29 o
 -20  12   7      365.49      413.60     74.26 o
 -18  12   7      619.90      823.70     89.35 o
 -16  12   7       50.29       31.26     51.89 o
 -14  12   7        4.33       30.15     51.49 o
 -12  12   7       56.87       -7.48     48.23 o
 -10  12   7      367.87      468.63     82.05 o
  -8  12   7     1179.18     1199.21    109.44 o
  -6  12   7     1174.52     1351.23    115.43 o
  -4  12   7     1436.98     1562.43     88.93 o
  -2  12   7       43.77       76.81     45.52 o
   0  12   7      393.42      383.60     59.24 o
   2  12   7      161.02      120.66     49.57 o
   4  12   7      345.80      389.76     62.43 o
   6  12   7       91.72      152.22     54.29 o
   8  12   7      947.19     1056.36     88.09 o
  10  12   7       30.42       12.73     67.29 o
 -21  13   7        1.12       17.98     83.89 o
 -19  13   7      277.53      316.99     71.54 o
 -17  13   7       49.08      107.94     60.04 o
 -15  13   7      995.98     1080.29     96.72 o
 -13  13   7       18.49       45.31     66.37 o
 -11  13   7      469.01      526.50     93.13 o
  -9  13   7       27.41       82.32     66.36 o
  -7  13   7       96.71      160.30     71.23 o
  -5  13   7       49.14       35.78     64.19 o
  -3  13   7      489.76      517.70     73.60 o
  -1  13   7       26.82       68.57     54.97 o
   1  13   7      695.20      749.41     76.41 o
   3  13   7      178.84      249.85     59.27 o
   5  13   7      559.28      571.24     72.18 o
   7  13   7       10.62       18.95     58.17 o
   9  13   7       22.81      -61.00    160.82 o
 -18  14   7       71.00       37.78    145.92 o
 -16  14   7      323.05      261.30     83.81 o
 -14  14   7      845.22      890.18    109.20 o
 -12  14   7      683.91      783.06    102.58 o
 -10  14   7      106.57      125.54     73.71 o
  -8  14   7       16.46      -52.46     61.55 o
  -6  14   7       20.25      -31.92     63.35 o
  -4  14   7       60.41       52.58     69.54 o
  -2  14   7      131.44      167.52     76.88 o
   0  14   7      856.00      782.49    107.98 o
   2  14   7      459.24      484.45     79.95 o
   4  14   7      290.71      377.20     87.76 o
 -13  15   7      182.54      352.14    191.67 o
 -11  15   7      147.55      165.84    108.14 o
  -9  15   7       57.16       37.83     64.37 o
  -7  15   7        6.73       33.33     75.54 o
  -5  15   7        0.93       46.04     89.96 o
  -3  15   7       60.14      133.99    102.01 o
  -1  15   7       11.04       15.94    153.89 o
 -34   0   8      124.65      180.58    137.25 o
 -32   0   8      157.25      132.64     85.66 o
 -30   0   8     1123.10     1098.81    127.53 o
 -28   0   8      275.66      221.87     77.48 o
 -26   0   8     4907.75     4695.00    186.33 o
 -24   0   8      678.63      858.84     96.73 o
 -22   0   8     7801.43     7684.79    196.46 o
 -20   0   8      740.67      658.58     73.48 o
 -18   0   8     3776.97     3738.60    100.29 o
 -16   0   8     7831.90     8551.28    419.38 o
 -14   0   8     4900.25     4626.46    235.86 o
 -12   0   8        9.80       20.77     26.22 o
 -10   0   8    43204.23    45442.14   1053.38 o
  -8   0   8     6225.57     6269.21    295.65 o
  -6   0   8    15650.92    15289.11    205.32 o
  -4   0   8      113.92      180.53     36.53 o
  -2   0   8      198.08      101.31     33.27 o
   0   0   8     1122.29     1220.19     68.31 o
   2   0   8     7257.35     6935.08    210.21 o
   4   0   8     3632.95     3731.72    194.44 o
   6   0   8     2666.19     2635.38     92.11 o
   8   0   8      719.56      695.16     62.61 o
  10   0   8      377.38      346.32     55.44 o
  12   0   8     1191.08     1295.83    118.31 o
  14   0   8      213.88      143.03     70.28 o
  16   0   8     1116.03     1128.77    129.28 o
  18   0   8        2.53      -63.68     68.58 o
  20   0   8     2172.88     2096.41    191.21 o
 -33   1   8      489.82      551.06     92.23 o
 -31   1   8      166.40       79.57     54.98 o
 -29   1   8     2574.64     2623.11    119.12 o
 -27   1   8      602.65      627.50     68.25 o
 -25   1   8     3161.28     3373.80    112.34 o
 -23   1   8      201.87      187.50     43.20 o
 -21   1   8      286.62      308.56     44.26 o
 -19   1   8     2141.66     1996.66     83.84 o
 -17   1   8      466.85      433.76     35.69 o
 -15   1   8     3273.15     3225.43     79.17 o
 -13   1   8       15.71       14.45     17.72 o
 -11   1   8     3314.31     3301.71     74.35 o
  -9   1   8     5706.58     5511.59    123.68 o
  -7   1   8    19675.97    19942.99    231.30 o
  -5   1   8      216.74      120.12     26.69 o
  -3   1   8     4503.30     4493.23     84.50 o
  -1   1   8     1681.31     1802.98     52.90 o
   1   1   8    13118.30    13018.39    243.37 o
   3   1   8      492.07      645.27     48.70 o
   5   1   8    10966.89    10513.67    317.40 o
   7   1   8       41.95       26.26     25.32 o
   9   1   8     2675.54     2803.58     83.18 o
  11   1   8       51.81       36.76     33.71 o
  13   1   8     1616.23     1617.77     81.76 o
  15   1   8      117.28      189.36     54.37 o
  17   1   8      732.87      968.39     88.91 o
  19   1   8      123.41      186.37     73.09 o
 -34   2   8      556.97      726.93    104.61 o
 -32   2   8      194.98      290.34     80.18 o
 -30   2   8     1830.97     1883.56    130.38 o
 -28   2   8       11.04      -12.32     43.65 o
 -26   2   8      783.62      845.69     72.92 o
 -24   2   8     1194.07     1172.81     77.29 o
 -22   2   8     2405.46     2285.51     88.48 o
 -20   2   8      103.57      111.00     34.61 o
 -18   2   8    17722.80    17614.28    349.97 o
 -16   2   8      347.80      332.19     35.35 o
 -14   2   8    11535.71    11635.34    204.51 o
 -12   2   8     1943.34     2175.04     51.96 o
 -10   2   8     6398.47     6016.00    133.67 o
  -8   2   8      958.67     1115.78     52.15 o
  -6   2   8     7617.87     7283.01    106.37 o
  -4   2   8      268.52      217.42     31.28 o
  -2   2   8    11718.44    11287.70    241.00 o
   0   2   8     3018.21     3090.29     67.61 o
   2   2   8     5800.87     5559.27    113.44 o
   4   2   8       62.42       43.71     23.32 o
   6   2   8       39.83       42.99     31.30 o
   8   2   8       12.71       22.17     28.53 o
  10   2   8      863.83      900.55     61.53 o
  12   2   8     4766.78     4574.49    114.25 o
  14   2   8      608.86      751.40     66.13 o
  16   2   8      701.95      764.50     92.03 o
  18   2   8      341.82      212.40     71.99 o
  20   2   8      303.81      287.40     94.94 o
 -33   3   8      356.25      403.63     89.97 o
 -31   3   8       96.10       97.02     69.12 o
 -29   3   8     1475.77     1638.57    162.13 o
 -27   3   8       23.83       46.78     55.52 o
 -25   3   8       51.22       76.54     42.68 o
 -23   3   8      464.96      483.56     55.66 o
 -21   3   8      682.84      698.52     57.52 o
 -19   3   8     3664.78     3699.67     94.87 o
 -17   3   8    12564.72    12546.18    309.74 o
 -15   3   8     7975.13     8193.53    122.17 o
 -13   3   8       11.80       20.97     23.44 o
 -11   3   8      558.44      551.02     38.31 o
  -9   3   8     2419.50     2661.51     56.89 o
  -7   3   8     4050.89     3847.10     79.23 o
  -5   3   8       18.78       -3.20     15.71 o
  -3   3   8    12931.18    12683.58    194.88 o
  -1   3   8      384.47      394.25     29.09 o
   1   3   8     9297.83     9100.16    168.72 o
   3   3   8      183.32      205.34     32.48 o
   5   3   8     1908.02     1857.65     76.07 o
   7   3   8     1161.67     1121.40     70.98 o
   9   3   8     2605.29     2593.33     98.79 o
  11   3   8      177.80      242.89     43.99 o
  13   3   8     3268.56     2922.18    114.98 o
  15   3   8       57.07       85.55     50.76 o
  17   3   8      266.14      267.69     64.59 o
  19   3   8      106.03       51.91     73.41 o
 -34   4   8       99.11      101.90    154.23 o
 -32   4   8        4.07       24.65     69.61 o
 -30   4   8      285.03      364.60     82.57 o
 -28   4   8        2.41      -44.47     55.47 o
 -26   4   8     1765.54     1728.16    115.75 o
 -24   4   8       75.58       42.23     40.47 o
 -22   4   8     2572.70     2590.53     95.42 o
 -20   4   8       53.68        9.94     32.32 o
 -18   4   8     4749.17     4907.73    122.23 o
 -16   4   8       21.88        9.88     27.26 o
 -14   4   8     4878.90     4745.32     92.79 o
 -12   4   8      237.04      266.67     33.86 o
 -10   4   8     8419.09     7994.57    100.66 o
  -8   4   8      233.41      239.55     28.62 o
  -6   4   8     5797.33     5457.77     82.34 o
  -4   4   8     2552.34     2566.26     79.20 o
  -2   4   8     1482.33     1404.68     49.95 o
   0   4   8     1089.33      969.24     46.40 o
   2   4   8     3194.14     3239.28     79.21 o
   4   4   8     1275.50     1352.48     68.71 o
   6   4   8     1298.78     1390.89     73.28 o
   8   4   8      864.81      925.97    138.11 o
  10   4   8      125.66      148.47     44.71 o
  12   4   8      615.36      591.16     66.96 o
  14   4   8       42.03       77.47     49.99 o
  16   4   8        5.76       17.26     50.49 o
  18   4   8       38.16      -38.09     54.20 o
 -33   5   8       68.43       13.09     75.61 o
 -31   5   8       69.57       60.73     69.22 o
 -29   5   8      265.13      216.06     75.35 o
 -27   5   8      899.93     1084.42    102.01 o
 -25   5   8     1867.24     1782.33    118.29 o
 -23   5   8      388.31      415.94     65.80 o
 -21   5   8      854.59      841.44     65.15 o
 -19   5   8       28.53       18.94     29.06 o
 -17   5   8      123.27      129.09     35.92 o
 -15   5   8       18.40       18.58     37.44 o
 -13   5   8        4.62        8.52     26.21 o
 -11   5   8     8043.11     7589.36    120.72 o
  -9   5   8     1897.77     1844.42     59.25 o
  -7   5   8    10383.94    10284.79    126.89 o
  -5   5   8       72.60       77.06     25.46 o
  -3   5   8       89.72       51.42     26.55 o
  -1   5   8     2921.64     3040.68     92.95 o
   1   5   8      400.61      452.51     43.44 o
   3   5   8     2811.82     2787.68     95.42 o
   5   5   8     6330.74     6116.45    133.16 o
   7   5   8      195.25      260.57     58.15 o
   9   5   8     1178.46     1067.72     77.21 o
  11   5   8      336.98      255.37     54.32 o
  13   5   8      130.87      184.72     53.58 o
  15   5   8      218.20      159.41     58.04 o
  17   5   8      310.06      373.98     73.83 o
  19   5   8      296.78      245.39    280.74 o
 -32   6   8        7.95       58.42     76.86 o
 -30   6   8      177.68      182.10     75.84 o
 -28   6   8       64.35       69.54     66.43 o
 -26   6   8     1065.54     1114.77    104.03 o
 -24   6   8       36.26       38.87     54.18 o
 -22   6   8     1365.82     1293.17     97.79 o
 -20   6   8       75.19       57.72     38.79 o
 -18   6   8      543.98      609.61     46.08 o
 -16   6   8      260.96      288.61     34.64 o
 -14   6   8       98.41       97.22     24.93 o
 -12   6   8        2.80        1.68     18.89 o
 -10   6   8     5221.75     4932.92     72.93 o
  -8   6   8     1988.91     1990.66     48.13 o
  -6   6   8     3731.93     3571.00    102.84 o
  -4   6   8      789.53      798.35     52.73 o
  -2   6   8      328.27      292.65     38.38 o
   0   6   8        1.69      -20.80     27.27 o
   2   6   8     1633.23     1547.72     69.84 o
   4   6   8      238.66      259.71     47.66 o
   6   6   8       94.64      108.20     42.72 o
   8   6   8      160.38      151.02     47.82 o
  10   6   8       62.58       10.15     42.77 o
  12   6   8      120.42       91.84     51.07 o
  14   6   8      107.40      145.05     57.12 o
  16   6   8      114.96       90.59     59.56 o
  18   6   8       78.86      116.95    109.58 o
 -31   7   8      127.88      193.60     84.60 o
 -29   7   8      408.85      287.81     72.08 o
 -27   7   8      256.10      315.73     76.76 o
 -25   7   8        8.37      -22.47     54.53 o
 -23   7   8      304.26      283.04     55.63 o
 -21   7   8        1.43       12.88     40.22 o
 -19   7   8      915.55      802.70     68.40 o
 -17   7   8      886.31     1005.56     64.47 o
 -15   7   8      786.55      872.82     52.02 o
 -13   7   8        2.73        7.94     20.55 o
 -11   7   8      151.36      187.00     27.92 o
  -9   7   8       56.42       44.52     23.60 o
  -7   7   8      910.04      778.90     43.76 o
  -5   7   8      980.38      995.62     46.93 o
  -3   7   8     1691.04     1700.39     47.08 o
  -1   7   8      854.77      887.46     38.04 o
   1   7   8      744.99      733.70     43.16 o
   3   7   8      196.56      202.85     48.12 o
   5   7   8        9.19       20.58     41.16 o
   7   7   8      619.11      556.79     66.65 o
   9   7   8        1.37      -37.41     39.97 o
  11   7   8      262.42      307.98     61.66 o
  13   7   8     1686.50     1573.49    108.74 o
  15   7   8      392.57      411.15     74.12 o
  17   7   8       19.36       74.14    100.58 o
 -30   8   8      311.04      364.14     83.09 o
 -28   8   8       99.92      131.38     65.71 o
 -26   8   8       44.21       35.17     55.33 o
 -24   8   8      265.58      190.60     58.90 o
 -22   8   8       30.67        2.82     42.35 o
 -20   8   8       17.72      -20.30     36.01 o
 -18   8   8     1691.40     1491.21     86.45 o
 -16   8   8     1060.85     1017.38     61.77 o
 -14   8   8       35.36       52.86     29.54 o
 -12   8   8      138.39      115.99     31.57 o
 -10   8   8      104.31      141.72     30.86 o
  -8   8   8      120.29       88.61     28.85 o
  -6   8   8      126.41      110.85     28.37 o
  -4   8   8      457.39      429.94     38.69 o
  -2   8   8     1916.26     1733.84     61.65 o
   0   8   8      169.92      210.71     49.64 o
   2   8   8      753.14      744.30     71.55 o
   4   8   8      442.05      438.22     63.64 o
   6   8   8      820.36      734.66     75.72 o
   8   8   8      257.57      183.53     48.39 o
  10   8   8      681.99      687.53     77.70 o
  12   8   8      701.26      645.05     79.65 o
  14   8   8      390.75      432.30     76.91 o
  16   8   8        9.37      -18.37    176.24 o
 -29   9   8       13.17      -39.49     92.81 o
 -27   9   8      112.71       99.71     63.79 o
 -25   9   8        0.10       -0.53     54.06 o
 -23   9   8        4.40       32.68     52.28 o
 -21   9   8       90.16      140.98     46.77 o
 -19   9   8      217.88      183.59     46.26 o
 -17   9   8       17.09       23.64     48.30 o
 -15   9   8       96.30      104.51     51.35 o
 -13   9   8       24.91       10.54     34.58 o
 -11   9   8      169.65      134.56     32.78 o
  -9   9   8      554.90      581.12     46.89 o
  -7   9   8        0.08       -6.40     26.00 o
  -5   9   8       43.26       40.05     28.03 o
  -3   9   8      340.68      391.68     45.40 o
  -1   9   8        2.45      -22.68     41.90 o
   1   9   8       64.66       38.16     44.54 o
   3   9   8       26.36        2.93     45.13 o
   5   9   8      126.17       81.65     52.39 o
   7   9   8      254.25      238.30     51.93 o
   9   9   8       12.47       30.76     50.25 o
  11   9   8       46.36       61.31     55.41 o
  13   9   8       16.71      -15.51     56.71 o
  15   9   8        6.93      219.39    264.11 o
 -28  10   8       19.26      -17.33    152.50 o
 -26  10   8        0.14      -10.45     61.48 o
 -24  10   8      334.28      307.21     80.28 o
 -22  10   8        6.60        4.59     50.90 o
 -20  10   8      168.93      174.93     56.37 o
 -18  10   8      252.37      299.30     59.68 o
 -16  10   8      221.64      199.94     63.39 o
 -14  10   8      164.15      145.55     57.69 o
 -12  10   8      176.83      166.39     44.38 o
 -10  10   8      478.62      438.55     47.79 o
  -8  10   8      687.28      667.56     61.19 o
  -6  10   8       61.70       74.04     46.55 o
  -4  10   8      588.34      607.39     70.05 o
  -2  10   8     1740.79     1711.47    102.20 o
   0  10   8      241.56      235.68     56.92 o
   2  10   8      278.41      257.13     60.31 o
   4  10   8      602.07      753.31     81.96 o
   6  10   8     1060.07     1002.11     78.86 o
   8  10   8       30.60       -4.13     50.12 o
  10  10   8       27.99       90.63     58.56 o
  12  10   8      330.00      332.47     83.81 o
 -25  11   8        9.37       50.40     73.90 o
 -23  11   8       81.72        3.87     67.43 o
 -21  11   8       49.40       71.12     55.61 o
 -19  11   8        3.68       -9.75     50.56 o
 -17  11   8        0.57      -31.73     47.20 o
 -15  11   8      140.24      224.73     67.01 o
 -13  11   8       43.75      100.04     51.38 o
 -11  11   8       33.41       61.10     42.27 o
  -9  11   8      447.07      385.67     61.95 o
  -7  11   8       61.60       69.35     42.19 o
  -5  11   8        3.62        2.80     40.64 o
  -3  11   8      971.95      969.64     86.23 o
  -1  11   8       56.58       43.45     49.98 o
   1  11   8      123.97      125.33     48.30 o
   3  11   8      756.90      707.60     71.44 o
   5  11   8       22.83      -33.89     43.55 o
   7  11   8      183.29      173.52     55.78 o
   9  11   8      197.88      219.14     68.03 o
  11  11   8        1.02      -33.95     90.36 o
 -24  12   8       36.72       61.69    143.84 o
 -22  12   8      583.47      426.90     88.84 o
 -20  12   8      300.24      263.54     68.68 o
 -18  12   8       29.37       -1.44     54.19 o
 -16  12   8      167.72      166.11     59.72 o
 -14  12   8      148.44      174.88     66.51 o
 -12  12   8       73.86       73.32     64.56 o
 -10  12   8      768.96      865.10     99.30 o
  -8  12   8       12.42      -19.15     56.67 o
  -6  12   8      156.69      119.34     48.39 o
  -4  12   8       81.97       56.02     46.13 o
  -2  12   8        2.52      -24.30     41.70 o
   0  12   8      216.83      150.31     52.11 o
   2  12   8       26.73       50.99     48.50 o
   4  12   8      335.14      324.40     61.37 o
   6  12   8      102.51      108.96     55.37 o
   8  12   8      730.52      607.80     95.86 o
 -21  13   8      220.74      228.00    105.13 o
 -19  13   8        1.29      -25.92     57.89 o
 -17  13   8      105.22       75.74     61.94 o
 -15  13   8        1.56       58.49     67.05 o
 -13  13   8      105.35      173.14     89.66 o
 -11  13   8      583.84      578.34     94.88 o
  -9  13   8      198.97      170.21     73.21 o
  -7  13   8      297.22      284.73     79.61 o
  -5  13   8      234.04      275.11     77.94 o
  -3  13   8       21.68        5.27     53.97 o
  -1  13   8      535.10      499.15     68.68 o
   1  13   8      449.75      504.57     70.96 o
   3  13   8       10.19      -36.57     48.17 o
   5  13   8     1698.67     1747.51    121.58 o
 -16  14   8       28.25       27.19     92.66 o
 -14  14   8      683.75      662.32    103.90 o
 -12  14   8       23.35      -29.79     81.52 o
 -10  14   8      239.36      321.99     87.98 o
  -8  14   8      113.96       67.63     71.66 o
  -6  14   8      135.58      188.22     79.69 o
  -4  14   8        3.62       47.75     72.08 o
  -2  14   8      161.76      248.46     85.87 o
   0  14   8       95.29      112.96     74.13 o
   2  14   8       67.85      175.27     98.98 o
  -9  15   8      167.03       94.97    170.87 o
  -7  15   8       53.02       58.23    169.48 o
  -5  15   8        1.01     -148.34    151.12 o
 -35   1   9      206.17      195.13    143.49 o
 -33   1   9       24.37       -8.86     66.10 o
 -31   1   9      104.00       67.35     55.53 o
 -29   1   9      344.57      336.63     61.88 o
 -27   1   9      766.18      660.93     69.27 o
 -25   1   9      396.05      408.19     56.06 o
 -23   1   9       12.86       17.90     35.13 o
 -21   1   9       47.35       71.50     33.90 o
 -19   1   9      581.99      614.04     48.22 o
 -17   1   9       25.95       28.22     27.17 o
 -15   1   9      103.72      131.48     35.59 o
 -13   1   9     4695.51     4825.12     98.95 o
 -11   1   9      328.41      281.63     40.21 o
  -9   1   9        4.55       -1.31     28.32 o
  -7   1   9      980.07      927.80     52.80 o
  -5   1   9     2780.66     2905.41     76.80 o
  -3   1   9       35.08       39.47     22.97 o
  -1   1   9      153.38      165.81     27.33 o
   1   1   9     3196.28     3374.34     79.47 o
   3   1   9     2432.62     2481.72     79.93 o
   5   1   9     1103.23     1111.54     97.79 o
   7   1   9       55.33       76.00     45.18 o
   9   1   9     1289.05     1308.17     85.25 o
  11   1   9      780.24      716.17     68.63 o
  13   1   9        0.22      -39.41     41.17 o
  15   1   9        0.80       24.99     48.74 o
  17   1   9      577.45      562.44     90.63 o
  19   1   9      118.63      175.72    244.35 o
 -34   2   9      139.24       77.65     75.17 o
 -32   2   9        6.04      -17.58     64.62 o
 -30   2   9        1.02      -38.73     56.22 o
 -28   2   9      376.47      439.07     63.69 o
 -26   2   9       89.51       80.67     44.79 o
 -24   2   9     1145.30     1093.75     74.71 o
 -22   2   9       49.67       52.94     36.15 o
 -20   2   9      373.81      394.84     45.03 o
 -18   2   9      484.10      442.99     73.35 o
 -16   2   9        6.56        6.22     25.48 o
 -14   2   9     2492.61     2608.62     81.57 o
 -12   2   9        9.08       20.82     25.22 o
 -10   2   9     1484.77     1591.62     75.25 o
  -8   2   9      291.74      360.31     39.09 o
  -6   2   9      248.35      284.09     35.94 o
  -4   2   9      357.68      354.55     38.72 o
  -2   2   9      461.27      402.23     40.91 o
   0   2   9      791.50      811.96     46.32 o
   2   2   9     5834.23     5829.82    201.56 o
   4   2   9      148.90       98.76     46.53 o
   6   2   9      383.21      447.00     53.09 o
   8   2   9      307.93      324.17     50.97 o
  10   2   9       56.43       42.83     42.33 o
  12   2   9      317.05      244.14     48.19 o
  14   2   9        0.58        1.37     52.24 o
  16   2   9      534.06      639.98     89.57 o
  18   2   9       81.54       74.79     75.21 o
 -33   3   9      434.58      435.54     90.81 o
 -31   3   9      147.11       57.91     66.05 o
 -29   3   9      192.26      277.19     69.85 o
 -27   3   9       58.56       95.26     48.43 o
 -25   3   9      163.28      227.36     51.37 o
 -23   3   9        4.01       25.39     37.02 o
 -21   3   9     2794.05     2653.30     91.01 o
 -19   3   9      584.21      554.11     82.95 o
 -17   3   9     2220.63     2095.24    125.54 o
 -15   3   9      667.02      576.82     54.60 o
 -13   3   9      688.13      637.56     48.66 o
 -11   3   9     1175.86     1279.99     70.12 o
  -9   3   9      484.59      393.99     46.69 o
  -7   3   9     1295.63     1321.07     60.82 o
  -5   3   9     1675.10     1746.22     66.35 o
  -3   3   9     3626.40     3648.12     88.19 o
  -1   3   9        1.56       -0.90     30.31 o
   1   3   9       92.86       69.46     35.85 o
   3   3   9      272.79      283.57     45.95 o
   5   3   9      505.67      539.54     54.84 o
   7   3   9      100.98      129.35     42.03 o
   9   3   9      551.83      588.29     64.64 o
  11   3   9       94.77       63.68     54.66 o
  13   3   9      943.73      906.16     81.80 o
  15   3   9      225.70      188.02     67.83 o
  17   3   9      130.68      201.68     79.41 o
 -34   4   9      239.63      218.70    169.14 o
 -32   4   9      775.52      720.75    103.19 o
 -30   4   9       11.48       29.94     64.25 o
 -28   4   9        0.94      -52.17     54.73 o
 -26   4   9      179.42      103.80     58.08 o
 -24   4   9      157.57      129.02     45.47 o
 -22   4   9     1229.99     1266.39     77.16 o
 -20   4   9     1006.46     1128.14     99.50 o
 -18   4   9     3200.28     2966.13    144.43 o
 -16   4   9       28.65       21.31     36.10 o
 -14   4   9      450.48      446.81     42.57 o
 -12   4   9     1880.98     1910.08     61.69 o
 -10   4   9     1255.99     1233.11     51.34 o
  -8   4   9      688.63      628.98     41.65 o
  -6   4   9     9412.01     9688.01    195.69 o
  -4   4   9     1099.54      988.01     52.64 o
  -2   4   9     3371.77     3463.08     95.77 o
   0   4   9     1113.79     1164.00     53.56 o
   2   4   9       39.17       29.99     29.00 o
   4   4   9     2039.08     2065.34     84.40 o
   6   4   9      967.38      987.05     85.80 o
   8   4   9      609.84      631.57     77.39 o
  10   4   9     2958.32     2757.01    135.70 o
  12   4   9      756.88      730.64     91.05 o
  14   4   9       44.80       56.62     52.06 o
  16   4   9        0.62       29.36     63.61 o
  18   4   9      103.57      171.56    275.54 o
 -33   5   9      518.49      637.83    107.15 o
 -31   5   9       28.47       -3.37     67.41 o
 -29   5   9     1511.61     1397.27    118.46 o
 -27   5   9      110.75       71.76     59.75 o
 -25   5   9     1288.21     1390.70    105.96 o
 -23   5   9      286.78      267.43     62.61 o
 -21   5   9      980.75     1023.63     70.11 o
 -19   5   9       44.11       35.18     53.79 o
 -17   5   9     2566.79     2615.24    113.33 o
 -15   5   9       30.66       15.54     29.84 o
 -13   5   9     1826.70     1857.90     70.64 o
 -11   5   9      434.97      307.18     36.16 o
  -9   5   9     3319.44     3271.58     76.81 o
  -7   5   9      459.73      449.05     39.44 o
  -5   5   9     2158.99     2163.42     66.68 o
  -3   5   9      562.02      627.78     42.57 o
  -1   5   9        9.37      -11.98     27.95 o
   1   5   9      314.78      305.28     41.98 o
   3   5   9       42.48       51.56     33.19 o
   5   5   9     1850.95     1885.60    106.96 o
   7   5   9        2.22      -10.48     46.62 o
   9   5   9     2439.52     2461.55    133.21 o
  11   5   9       29.76      -22.16     53.86 o
  13   5   9     1172.39     1196.49     97.71 o
  15   5   9        2.68       -6.23     54.18 o
  17   5   9      559.24      667.43    144.20 o
 -32   6   9      367.00      419.39     96.18 o
 -30   6   9      149.59      133.43     74.51 o
 -28   6   9     1316.88     1354.82    117.54 o
 -26   6   9     1131.57     1143.42    103.95 o
 -24   6   9      104.29       84.87     57.04 o
 -22   6   9       54.79       64.32     51.20 o
 -20   6   9      187.96      126.89     58.58 o
 -18   6   9       17.51       20.09     43.04 o
 -16   6   9       68.05       38.59     42.92 o
 -14   6   9     6699.14     6554.93    133.77 o
 -12   6   9     2476.06     2486.11     75.54 o
 -10   6   9     6689.61     6594.25    108.94 o
  -8   6   9      141.60      184.77     34.00 o
  -6   6   9     1492.35     1577.72     69.47 o
  -4   6   9     3392.14     3339.55    107.18 o
  -2   6   9     2694.94     2559.73     85.24 o
   0   6   9       15.53       12.73     31.88 o
   2   6   9     5993.51     6166.96    133.13 o
   4   6   9      493.66      516.69     61.99 o
   6   6   9     1683.54     1515.59    109.60 o
   8   6   9      191.00      110.36     57.90 o
  10   6   9       17.70       94.30     61.29 o
  12   6   9       30.80       16.21     62.05 o
  14   6   9      361.08      368.62     71.07 o
  16   6   9      296.49      334.17     97.34 o
 -31   7   9        1.26       77.04     69.26 o
 -29   7   9     1411.55     1328.91    120.56 o
 -27   7   9       20.10       13.62     64.10 o
 -25   7   9     3285.67     3151.69    151.33 o
 -23   7   9      128.77       43.99     55.06 o
 -21   7   9     1029.65     1108.91     82.07 o
 -19   7   9      535.06      503.71     71.73 o
 -17   7   9     2340.35     2418.83    116.34 o
 -15   7   9      455.61      498.67     41.37 o
 -13   7   9     3299.59     3196.14     63.87 o
 -11   7   9      877.42      862.58     55.73 o
  -9   7   9     1849.60     1907.25     78.79 o
  -7   7   9       12.69        9.46     31.19 o
  -5   7   9      197.66      169.89     38.23 o
  -3   7   9       19.69       24.65     33.28 o
  -1   7   9      753.30      736.32     57.20 o
   1   7   9     3341.24     3349.65    116.16 o
   3   7   9      820.13      825.58     73.79 o
   5   7   9     2893.53     2910.58    117.92 o
   7   7   9      260.48      144.01     53.52 o
   9   7   9      857.96      845.55     99.34 o
  11   7   9      807.17      583.91     91.82 o
  13   7   9      736.37      776.20     88.67 o
  15   7   9       30.73       84.59     76.37 o
 -30   8   9        3.05      -47.93     62.59 o
 -28   8   9       43.98       54.82     59.30 o
 -26   8   9       98.87      168.43     61.78 o
 -24   8   9      449.13      491.67     70.47 o
 -22   8   9     1476.91     1636.27     89.18 o
 -20   8   9     1439.67     1468.72     82.67 o
 -18   8   9     1662.05     1700.73    148.35 o
 -16   8   9       85.00       79.25     38.38 o
 -14   8   9      591.04      642.96     57.53 o
 -12   8   9      301.32      249.82     33.63 o
 -10   8   9     2133.11     1919.16     61.02 o
  -8   8   9      420.44      370.83     34.04 o
  -6   8   9     5724.69     5709.82    124.07 o
  -4   8   9       75.12       98.10     38.23 o
  -2   8   9     5254.76     5311.87    164.97 o
   0   8   9       20.71       -6.30     41.92 o
   2   8   9     1421.65     1435.12     95.66 o
   4   8   9        2.21       30.72     46.31 o
   6   8   9      760.27      852.12     82.44 o
   8   8   9       22.61      -11.18     61.58 o
  10   8   9      824.37     1015.50    111.55 o
  12   8   9      135.36      179.74     79.93 o
  14   8   9      306.25      345.72    122.34 o
 -29   9   9      135.81      162.17    110.27 o
 -27   9   9      126.13       78.96     66.24 o
 -25   9   9      639.07      720.28     86.48 o
 -23   9   9        2.56       -5.13     49.48 o
 -21   9   9     4641.69     4377.44    141.85 o
 -19   9   9      417.67      560.88     67.40 o
 -17   9   9     3689.23     3564.39    191.65 o
 -15   9   9      100.97       84.38     70.12 o
 -13   9   9       94.08      106.86     37.24 o
 -11   9   9      998.18      767.80     52.20 o
  -9   9   9      439.03      456.07     42.52 o
  -7   9   9     2401.07     2502.18     95.00 o
  -5   9   9     3057.93     3024.31    101.72 o
  -3   9   9     2078.94     2205.59    108.02 o
  -1   9   9      375.62      512.02     68.66 o
   1   9   9      138.21      180.62     54.55 o
   3   9   9      210.29      181.60     57.19 o
   5   9   9      618.71      564.60     76.83 o
   7   9   9       84.65      199.85     61.52 o
   9   9   9     2114.10     2147.48    151.64 o
  11   9   9       30.66       52.81     75.51 o
  13   9   9      882.94      872.33    223.03 o
 -28  10   9      186.76      267.22    176.76 o
 -26  10   9       14.09       69.73     71.62 o
 -24  10   9      321.00      315.70     81.70 o
 -22  10   9      275.86      384.12     70.02 o
 -20  10   9      227.06      244.76     61.12 o
 -18  10   9     1057.91     1153.52    104.51 o
 -16  10   9       72.15      130.92     80.12 o
 -14  10   9      945.08     1077.61    101.09 o
 -12  10   9       13.78       -9.41     45.86 o
 -10  10   9     2371.33     2459.43    126.58 o
  -8  10   9       27.19      -25.02     38.05 o
  -6  10   9     2189.81     2254.67    113.28 o
  -4  10   9       63.16       54.20     50.29 o
  -2  10   9     1657.01     1640.55    105.65 o
   0  10   9       35.45       21.33     49.28 o
   2  10   9      951.14     1035.80     92.25 o
   4  10   9        4.24      -30.72     50.78 o
   6  10   9      872.28      913.56     92.87 o
   8  10   9       64.68      127.18     75.26 o
  10  10   9      593.29      678.42    136.82 o
 -25  11   9      622.64      727.71    133.47 o
 -23  11   9       79.70        4.17     66.84 o
 -21  11   9       99.18      134.87     61.83 o
 -19  11   9      391.18      322.50     67.13 o
 -17  11   9      797.71      858.04     99.42 o
 -15  11   9      152.33      190.75     68.34 o
 -13  11   9     3350.33     3495.19    139.13 o
 -11  11   9      612.57      838.47     84.11 o
  -9  11   9      959.75      894.14     83.51 o
  -7  11   9      105.74      148.78     55.88 o
  -5  11   9        5.42      -19.48     48.83 o
  -3  11   9       19.98       53.29     52.66 o
  -1  11   9       30.20       82.33     56.20 o
   1  11   9      964.81     1109.09     98.56 o
   3  11   9      605.81      643.58     83.95 o
   5  11   9     1005.73     1109.48    101.36 o
   7  11   9        8.32       -2.88     70.57 o
   9  11   9       85.99      244.00    223.55 o
 -22  12   9       15.07       38.52     62.75 o
 -20  12   9       62.65       17.92     58.99 o
 -18  12   9       46.26       48.12     57.68 o
 -16  12   9       13.78      -32.29     58.47 o
 -14  12   9     1567.73     1647.81    140.90 o
 -12  12   9      654.51      711.33    131.24 o
 -10  12   9     1416.02     1497.66    164.82 o
  -8  12   9       89.29       99.82     58.46 o
  -6  12   9       93.99      156.61     60.36 o
  -4  12   9      189.26      138.49     60.16 o
  -2  12   9      400.61      453.81     76.98 o
   0  12   9       54.29      125.60     64.09 o
   2  12   9     1317.87     1357.45    109.95 o
   4  12   9       30.61       37.41     63.07 o
   6  12   9      456.27      745.53    225.63 o
 -19  13   9       98.65      138.04     85.84 o
 -17  13   9      391.28      542.39     95.66 o
 -15  13   9        3.60       16.52     82.36 o
 -13  13   9      128.61      220.06     93.32 o
 -11  13   9        5.63       28.39     66.25 o
  -9  13   9      374.10      224.54    106.35 o
  -7  13   9       83.46      139.31    103.52 o
  -5  13   9      745.31      810.97    107.61 o
  -3  13   9      334.95      385.68     81.18 o
  -1  13   9       22.99        0.82     60.17 o
   1  13   9       54.39      118.91     75.52 o
   3  13   9        3.52      -83.35     83.35 o
 -16  14   9       43.02      -11.09    154.58 o
 -14  14   9        0.79      -67.35     88.57 o
 -12  14   9       76.04       26.15     89.21 o
 -10  14   9       10.58      -44.12     86.08 o
  -8  14   9      180.83      122.32     94.61 o
  -6  14   9      739.63      799.55    139.08 o
  -4  14   9      255.03      447.45    192.36 o
  -2  14   9      465.89      512.27    204.49 o
 -34   0  10       39.25       10.66     83.84 o
 -32   0  10     3482.97     3392.00    201.87 o
 -30   0  10       20.14      113.56     76.97 o
 -28   0  10     4338.84     4476.01    196.60 o
 -26   0  10      379.26      322.29     76.62 o
 -24   0  10      347.10      460.34     78.41 o
 -22   0  10     1815.28     1662.83    116.46 o
 -20   0  10     1620.58     1674.75    186.12 o
 -18   0  10     3114.64     2755.43    205.88 o
 -16   0  10    13088.24    12412.59    371.90 o
 -14   0  10     1736.17     1771.79    165.67 o
 -12   0  10     9458.38     9191.38    220.08 o
 -10   0  10        6.47       34.47     45.75 o
  -8   0  10      153.58      101.85     51.70 o
  -6   0  10       22.61       40.68     35.11 o
  -4   0  10      520.40      406.13     53.06 o
  -2   0  10     6556.16     6450.76    190.82 o
   0   0  10      795.83      720.73     66.81 o
   2   0  10    10649.50    10418.15    421.63 o
   4   0  10       19.91       26.73     45.58 o
   6   0  10      363.81      509.84    133.79 o
   8   0  10      619.77      468.94    130.67 o
  10   0  10     1326.98     1396.08    201.37 o
  12   0  10      906.14     1138.22    200.68 o
  14   0  10     2863.09     3143.69    187.78 o
  16   0  10       68.86      168.96     94.82 o
 -35   1  10      303.94      310.55    160.13 o
 -33   1  10       91.79      148.64     75.56 o
 -31   1  10      247.88      306.46     66.67 o
 -29   1  10     1084.43     1263.65     92.15 o
 -27   1  10      929.30      960.67     79.98 o
 -25   1  10      559.40      564.96     62.50 o
 -23   1  10      169.49      110.80     40.92 o
 -21   1  10      827.69      770.99     72.11 o
 -19   1  10       36.92       57.85     55.72 o
 -17   1  10    11212.04    10613.91    250.17 o
 -15   1  10     1491.04     1314.22    110.16 o
 -13   1  10     7552.58     7164.02    163.40 o
 -11   1  10      949.97     1040.06     68.16 o
  -9   1  10     5513.06     5592.97    123.54 o
  -7   1  10      332.77      345.28     40.96 o
  -5   1  10     4217.89     4053.79     95.20 o
  -3   1  10       23.05       23.94     24.25 o
  -1   1  10     3243.27     3061.35     74.78 o
   1   1  10      589.01      648.47     59.19 o
   3   1  10     2884.55     2794.45    114.57 o
   5   1  10      462.71      558.48     68.82 o
   7   1  10      346.02      373.76     85.61 o
   9   1  10      292.23      519.43    100.69 o
  11   1  10      188.55      308.95     89.94 o
  13   1  10     1785.35     1876.37    133.04 o
  15   1  10       18.36       76.06     62.74 o
  17   1  10      858.71      866.88    161.69 o
 -34   2  10       63.77       -1.41     72.16 o
 -32   2  10      580.95      614.75     95.11 o
 -30   2  10      564.61      452.63     70.16 o
 -28   2  10     2142.43     2190.07    110.39 o
 -26   2  10       13.07       26.61     43.22 o
 -24   2  10     5624.39     5642.82    134.48 o
 -22   2  10      305.72      333.41     58.28 o
 -20   2  10     5310.70     5085.25    191.52 o
 -18   2  10        6.80       25.69     53.38 o
 -16   2  10      706.53      556.30     82.70 o
 -14   2  10      872.46      763.56     72.49 o
 -12   2  10     1777.27     1632.54     92.95 o
 -10   2  10     3023.76     3011.79     86.15 o
  -8   2  10     9563.23     9006.79    140.18 o
  -6   2  10     4837.04     4868.21    103.62 o
  -4   2  10      338.10      270.34     39.42 o
  -2   2  10      303.64      318.16     42.03 o
   0   2  10      318.58      311.21     47.77 o
   2   2  10     2469.53     2409.87     95.24 o
   4   2  10      345.09      441.47     65.67 o
   6   2  10     3942.36     4088.26    205.50 o
   8   2  10       76.15      123.36     55.44 o
  10   2  10     1655.22     1714.91    117.43 o
  12   2  10        2.17        7.47     67.48 o
  14   2  10      377.42      452.57    103.14 o
  16   2  10      128.31      160.42     75.53 o
 -33   3  10       78.41      -21.63     69.33 o
 -31   3  10       15.25        2.27     62.87 o
 -29   3  10      148.89      170.10     67.61 o
 -27   3  10      711.72      729.17     73.34 o
 -25   3  10     3342.69     3389.09    116.30 o
 -23   3  10      996.20      992.74     86.88 o
 -21   3  10     2664.10     2701.70    114.08 o
 -19   3  10      141.96      139.28     62.37 o
 -17   3  10     2218.67     2006.52    129.20 o
 -15   3  10     1740.23     1679.76    100.05 o
 -13   3  10      426.07      368.97     57.34 o
 -11   3  10       53.92       46.92     35.13 o
  -9   3  10    10111.15     9639.14    147.86 o
  -7   3  10     3121.95     3258.48     88.95 o
  -5   3  10     9552.82     9322.16    235.15 o
  -3   3  10       29.22       30.36     31.37 o
  -1   3  10        7.53        6.29     33.08 o
   1   3  10       46.37       35.29     36.92 o
   3   3  10     2233.56     2333.30    111.81 o
   5   3  10     1543.80     1696.51    106.22 o
   7   3  10     1059.57     1207.52     99.71 o
   9   3  10      559.63      760.68     86.14 o
  11   3  10        3.31       52.84     57.63 o
  13   3  10      144.76      237.39     85.94 o
  15   3  10       22.66      -11.58     96.70 o
 -34   4  10        1.84      -53.38    141.41 o
 -32   4  10      412.33      446.60     91.08 o
 -30   4  10       10.60       74.30     67.34 o
 -28   4  10     1840.25     1876.25    126.85 o
 -26   4  10        7.00       -5.60     51.38 o
 -24   4  10     1891.63     1775.10     95.85 o
 -22   4  10      179.12      106.52     51.78 o
 -20   4  10     3885.30     3607.50    167.01 o
 -18   4  10       11.36      -48.55     50.95 o
 -16   4  10     3416.97     3366.51    112.37 o
 -14   4  10      213.88      214.67     52.90 o
 -12   4  10       23.31       38.12     35.76 o
 -10   4  10      471.86      441.94     47.32 o
  -8   4  10     1269.63     1119.30     66.08 o
  -6   4  10     1614.48     1543.94     65.09 o
  -4   4  10      269.52      268.54     41.29 o
  -2   4  10     1170.42     1241.74     99.85 o
   0   4  10     2645.52     2561.52     96.27 o
   2   4  10     1560.89     1662.04     87.46 o
   4   4  10      125.77      179.15     74.37 o
   6   4  10      301.11      304.44     64.78 o
   8   4  10      529.04      350.49     69.85 o
  10   4  10      625.76      606.91     85.73 o
  12   4  10       31.53       64.47     63.21 o
  14   4  10     1103.14     1159.67    149.65 o
  16   4  10       21.83       20.02    101.38 o
 -33   5  10        6.25      -20.27     94.92 o
 -31   5  10      460.94      541.95     92.96 o
 -29   5  10     1017.64     1056.18    107.70 o
 -27   5  10      497.39      509.29     81.70 o
 -25   5  10      163.36      222.26     64.17 o
 -23   5  10     1135.85     1051.11    154.86 o
 -21   5  10       18.44       -6.20     55.24 o
 -19   5  10      421.15      298.66     75.24 o
 -17   5  10     6220.18     6064.76    196.16 o
 -15   5  10     2181.14     2144.66     81.94 o
 -13   5  10     2020.60     2111.22     77.27 o
 -11   5  10       82.99       85.18     30.91 o
  -9   5  10       17.91       21.95     33.71 o
  -7   5  10      818.58      700.08     57.56 o
  -5   5  10     1922.40     1787.38    100.65 o
  -3   5  10      651.26      675.15     53.50 o
  -1   5  10     3073.25     3007.16    110.44 o
   1   5  10     1278.13     1199.64     79.10 o
   3   5  10     1249.10     1069.95     90.41 o
   5   5  10       17.15       46.77     51.22 o
   7   5  10      506.39      489.66     77.02 o
   9   5  10       21.53       -0.09     54.77 o
  11   5  10       95.01      124.78     66.51 o
  13   5  10     1351.52     1306.37    125.17 o
  15   5  10      565.52      567.11    151.83 o
 -32   6  10      280.47      342.30     94.22 o
 -30   6  10      102.98      210.16     77.73 o
 -28   6  10      541.68      433.47     84.88 o
 -26   6  10       31.61        3.76     57.25 o
 -24   6  10      149.63      134.25     59.95 o
 -22   6  10      538.63      444.41     90.11 o
 -20   6  10      576.91      514.23     87.93 o
 -18   6  10      113.22      143.99     53.77 o
 -16   6  10     3283.52     3207.17     97.03 o
 -14   6  10      588.56      603.70     53.61 o
 -12   6  10      571.26      551.54     47.76 o
 -10   6  10       87.70      108.24     32.95 o
  -8   6  10      238.76      223.04     37.06 o
  -6   6  10       71.59       83.40     34.69 o
  -4   6  10       49.21       67.76     35.00 o
  -2   6  10       25.56       55.00     35.65 o
   0   6  10     1014.75     1005.65     67.69 o
   2   6  10      830.74      842.65     64.99 o
   4   6  10       79.07       63.02     52.94 o
   6   6  10        2.85        2.24     52.62 o
   8   6  10        7.06      -34.15     55.79 o
  10   6  10      572.86      587.71     91.86 o
  12   6  10      248.11      252.64     81.37 o
  14   6  10      454.64      406.37    131.37 o
 -31   7  10       51.47       75.65     80.16 o
 -29   7  10        0.37      -18.74     64.03 o
 -27   7  10      179.11      125.07     67.43 o
 -25   7  10      252.59      278.62     71.63 o
 -23   7  10       36.00      110.74     72.95 o
 -21   7  10      231.13      286.12     67.84 o
 -19   7  10      100.87      105.63     72.67 o
 -17   7  10       15.32       26.68     48.05 o
 -15   7  10       37.75       71.21     37.32 o
 -13   7  10        2.61      -18.52     30.77 o
 -11   7  10      255.18      267.10     45.21 o
  -9   7  10     2140.26     2043.19     84.87 o
  -7   7  10     1495.45     1516.49     78.29 o
  -5   7  10      475.26      500.27     53.01 o
  -3   7  10      483.41      426.89     51.08 o
  -1   7  10      254.97      292.72     46.66 o
   1   7  10      378.86      289.60     56.39 o
   3   7  10       88.27      110.07     50.31 o
   5   7  10     1488.99     1448.13    116.41 o
   7   7  10      676.22      699.80     93.19 o
   9   7  10      354.75      262.55     78.84 o
  11   7  10       32.52       -5.30     65.41 o
  13   7  10       42.55       67.74    114.20 o
 -30   8  10       93.30       42.98     77.90 o
 -28   8  10        0.94       14.19     58.19 o
 -26   8  10       53.74       27.17     55.31 o
 -24   8  10      340.48      337.40     74.80 o
 -22   8  10      324.64      335.74     74.94 o
 -20   8  10      149.82      200.67     80.78 o
 -18   8  10       13.83      -11.42     65.92 o
 -16   8  10       54.71       85.73     56.50 o
 -14   8  10     1067.06     1004.35     79.77 o
 -12   8  10      357.07      340.94     50.75 o
 -10   8  10      248.38      256.22     47.04 o
  -8   8  10     2666.66     2507.73     95.22 o
  -6   8  10      368.77      401.72     52.42 o
  -4   8  10       39.22       61.96     39.16 o
  -2   8  10     1065.79      949.26     82.09 o
   0   8  10      549.95      537.68     69.22 o
   2   8  10       67.51       79.02     50.47 o
   4   8  10      592.76      595.83     75.62 o
   6   8  10      169.64      207.52     71.96 o
   8   8  10      541.34      547.95     93.76 o
  10   8  10       13.91       49.59     72.76 o
  12   8  10       22.54      114.38    257.87 o
 -29   9  10        9.63      190.97    168.44 o
 -27   9  10      175.33      175.73     77.26 o
 -25   9  10       11.69       12.27     62.46 o
 -23   9  10       19.08       35.23     52.30 o
 -21   9  10       44.12       64.88     62.25 o
 -19   9  10      122.60      159.33     84.91 o
 -17   9  10       28.99       30.83     72.91 o
 -15   9  10      221.55      252.10     69.00 o
 -13   9  10      162.02      160.19     46.96 o
 -11   9  10       45.72       61.11     41.82 o
  -9   9  10       36.58       -2.50     38.58 o
  -7   9  10      355.39      312.21     53.01 o
  -5   9  10       14.44       79.90     48.55 o
  -3   9  10       57.05       56.89     48.88 o
  -1   9  10        9.45       16.42     48.56 o
   1   9  10      247.01      257.29     63.52 o
   3   9  10       23.39       -3.94     50.96 o
   5   9  10       14.66        9.86     53.77 o
   7   9  10       21.36       29.54     65.04 o
   9   9  10       94.14      134.16     82.00 o
  11   9  10       23.67      118.19    265.49 o
 -26  10  10       36.84       18.53     71.34 o
 -24  10  10      353.25      269.55     81.96 o
 -22  10  10      120.13      114.54     58.41 o
 -20  10  10       49.19       56.22     65.29 o
 -18  10  10      255.93      268.75     95.20 o
 -16  10  10      352.48      255.34     94.33 o
 -14  10  10       12.99       46.26     57.62 o
 -12  10  10        0.10      -28.56     39.84 o
 -10  10  10      923.01      917.08     77.12 o
  -8  10  10      133.72       84.80     52.92 o
  -6  10  10      461.40      433.47     70.41 o
  -4  10  10      233.57      269.72     63.79 o
  -2  10  10      254.58      215.00     61.19 o
   0  10  10     1032.02      946.55     92.48 o
   2  10  10       31.13       42.70     56.87 o
   4  10  10       55.92       74.24     60.61 o
   6  10  10     1215.82     1069.15    118.77 o
   8  10  10      245.49      216.84    112.03 o
 -25  11  10       70.60       22.75     90.63 o
 -23  11  10        0.69       21.20     59.65 o
 -21  11  10      610.23      557.14     96.00 o
 -19  11  10       36.63       -2.36     64.42 o
 -17  11  10        4.78       43.51     82.63 o
 -15  11  10      151.25      210.71     92.10 o
 -13  11  10      171.67      200.75     62.28 o
 -11  11  10        4.18      -27.32     49.64 o
  -9  11  10      778.10      837.19     87.15 o
  -7  11  10       85.38       18.40     53.63 o
  -5  11  10      200.50      121.79     60.29 o
  -3  11  10      350.69      410.62     72.63 o
  -1  11  10       81.95       86.06     60.04 o
   1  11  10      300.50      237.87     69.89 o
   3  11  10        9.72       -6.19     58.57 o
   5  11  10      237.05      224.04     82.14 o
   7  11  10      179.56      289.06    240.54 o
 -22  12  10       21.88       75.49     77.72 o
 -20  12  10       18.50       47.44     61.33 o
 -18  12  10       37.14        6.21     68.32 o
 -16  12  10      280.03      372.27    107.86 o
 -14  12  10      119.63      245.04    154.23 o
 -12  12  10      119.74       99.91     94.84 o
 -10  12  10       14.99       24.50     65.83 o
  -8  12  10      384.77      320.06     71.09 o
  -6  12  10       11.42      -10.82     55.59 o
  -4  12  10        0.20       21.70     58.10 o
  -2  12  10      953.60     1019.59    100.14 o
   0  12  10        4.36       14.55     60.07 o
   2  12  10      797.07      737.59    108.48 o
   4  12  10      211.44       83.39    111.89 o
 -19  13  10       27.74       -8.93     95.49 o
 -17  13  10      474.36      438.44    193.40 o
 -15  13  10       17.89       73.13    153.19 o
 -13  13  10      653.21      841.53    223.55 o
 -11  13  10      220.99      123.73    106.12 o
  -9  13  10       29.18       68.38    100.65 o
  -7  13  10      578.12      435.59     96.55 o
  -5  13  10      273.71      221.04     84.98 o
  -3  13  10       87.20      111.45     76.64 o
  -1  13  10     1539.99     1858.97    194.79 o
   1  13  10      105.49        2.04    110.24 o
 -12  14  10       78.16      -21.14    165.33 o
 -10  14  10       48.66      174.34    180.92 o
  -8  14  10        2.38        3.81    168.79 o
 -35   1  11      165.26      179.88    155.62 o
 -33   1  11      148.05       78.19     71.31 o
 -31   1  11      283.29      234.30     63.88 o
 -29   1  11        9.20       29.91     49.68 o
 -27   1  11        0.92       37.01     45.93 o
 -25   1  11      555.01      523.91     75.35 o
 -23   1  11        6.83       25.65     63.72 o
 -21   1  11      448.21      476.93     89.44 o
 -19   1  11      623.80      729.20    100.09 o
 -17   1  11     1117.90     1015.17    108.17 o
 -15   1  11       62.70       27.53     54.41 o
 -13   1  11      436.57      440.68     64.91 o
 -11   1  11     1575.52     1573.64     84.33 o
  -9   1  11       93.57      127.54     41.61 o
  -7   1  11      483.10      509.99     50.10 o
  -5   1  11     2063.63     2114.98     79.74 o
  -3   1  11     2657.97     2647.84     87.75 o
  -1   1  11     1089.10     1069.95     67.66 o
   1   1  11      899.38      884.97     80.24 o
   3   1  11      547.81      539.92     69.99 o
   5   1  11     1142.73     1209.03    127.32 o
   7   1  11        0.09       14.91     66.43 o
   9   1  11       27.15        4.70     72.53 o
  11   1  11      813.48      786.56    126.58 o
  13   1  11      423.48      509.84    177.11 o
  15   1  11       19.57       -4.84    101.81 o
 -34   2  11       15.09      -26.18     71.25 o
 -32   2  11      572.66      575.28     91.84 o
 -30   2  11       94.51       74.06     54.70 o
 -28   2  11       14.64        6.81     47.22 o
 -26   2  11       39.52       23.67     52.04 o
 -24   2  11      113.42      138.97     54.24 o
 -22   2  11        0.67      -55.64     55.64 o
 -20   2  11      886.30      864.66    107.38 o
 -18   2  11       19.12       52.92     59.67 o
 -16   2  11     1130.08      910.75    119.92 o
 -14   2  11      723.00      588.24     71.36 o
 -12   2  11       46.84       31.80     44.44 o
 -10   2  11      545.70      561.31     57.92 o
  -8   2  11      283.69      295.83     43.05 o
  -6   2  11     2146.19     1989.18     79.81 o
  -4   2  11     1835.30     1865.79     78.56 o
  -2   2  11      679.94      651.81     56.94 o
   0   2  11       76.11      101.63     42.97 o
   2   2  11       43.06       14.22     45.18 o
   4   2  11      580.85      560.36     74.32 o
   6   2  11      323.85      293.45     85.86 o
   8   2  11      127.43      155.17     78.20 o
  10   2  11      605.23      663.73    176.76 o
  12   2  11       73.13       90.11    127.55 o
  14   2  11      491.10      455.19    121.99 o
 -33   3  11      106.46       72.23     73.85 o
 -31   3  11      196.86      218.67     75.80 o
 -29   3  11        2.99       -1.72     58.16 o
 -27   3  11     1820.22     1788.99    103.98 o
 -25   3  11      107.11       73.65     55.87 o
 -23   3  11      342.15      347.89     64.04 o
 -21   3  11        9.28       21.21     62.67 o
 -19   3  11      175.94      224.20     72.73 o
 -17   3  11      115.80      125.81     64.25 o
 -15   3  11       18.01       28.68     47.50 o
 -13   3  11     1722.48     1743.80    104.29 o
 -11   3  11      903.58      861.78     69.46 o
  -9   3  11     2111.43     1995.72     81.39 o
  -7   3  11       51.08       88.05     35.38 o
  -5   3  11       42.04       67.79     35.66 o
  -3   3  11      206.41      207.29     42.46 o
  -1   3  11      706.97      742.63     66.23 o
   1   3  11      290.18      273.27     52.48 o
   3   3  11     2390.91     2389.53    145.93 o
   5   3  11       80.72      166.21     60.53 o
   7   3  11     1056.88     1159.86    132.57 o
   9   3  11      274.88      300.15    148.69 o
  11   3  11       16.59       56.15    130.67 o
  13   3  11        0.72      -82.83     82.83 o
 -34   4  11       47.66       51.99    153.54 o
 -32   4  11       26.88      106.66     72.24 o
 -30   4  11       33.67       43.03     64.24 o
 -28   4  11      860.47      944.38     98.41 o
 -26   4  11      280.52      239.76     67.48 o
 -24   4  11     2030.15     1887.88    135.36 o
 -22   4  11        1.77      -19.00     59.34 o
 -20   4  11      176.67      217.26     75.62 o
 -18   4  11     1340.31     1148.54    123.91 o
 -16   4  11     1122.43     1108.51     94.54 o
 -14   4  11      175.10      162.09     54.79 o
 -12   4  11     6996.44     6969.08    153.47 o
 -10   4  11      645.52      744.78     70.03 o
  -8   4  11     2015.17     1850.50     93.86 o
  -6   4  11      385.68      419.21     49.28 o
  -4   4  11      354.07      344.94     53.03 o
  -2   4  11      320.59      316.01     52.73 o
   0   4  11      255.73      301.06     53.31 o
   2   4  11     2429.19     2287.88    356.65 o
   4   4  11     1849.59     1769.98    177.63 o
   6   4  11     1250.12     1314.88    142.79 o
   8   4  11        0.89       73.70     77.82 o
  10   4  11       22.36      123.28     78.67 o
  12   4  11      417.55      330.40    106.61 o
  14   4  11       98.11      298.76    285.25 o
 -33   5  11       31.61       79.96    102.40 o
 -31   5  11      331.05      444.94     90.43 o
 -29   5  11       36.24      -27.33     60.75 o
 -27   5  11      364.31      418.60    100.34 o
 -25   5  11       50.12      129.46     74.36 o
 -23   5  11      513.14      601.94     78.56 o
 -21   5  11      113.54      110.59     71.69 o
 -19   5  11      915.71      769.95    104.74 o
 -17   5  11     1144.27     1199.66     91.36 o
 -15   5  11      498.88      620.63     78.00 o
 -13   5  11     1270.61     1186.00     94.00 o
 -11   5  11       93.97       43.74     37.86 o
  -9   5  11     1177.95     1183.59     74.20 o
  -7   5  11      239.32      209.14     46.37 o
  -5   5  11     1800.85     1828.46    111.43 o
  -3   5  11      381.33      347.81     65.76 o
  -1   5  11     2057.86     2063.43    120.86 o
   1   5  11        7.15      -43.62     48.81 o
   3   5  11     2648.51     2575.94    369.99 o
   5   5  11        2.54       -0.69     73.03 o
   7   5  11     1562.20     1564.85    121.91 o
   9   5  11       14.78       24.29     61.55 o
  11   5  11      172.34      193.84     79.80 o
  13   5  11       19.68       81.06    105.59 o
 -32   6  11      570.98      609.81    131.43 o
 -30   6  11        6.30      -29.89     65.41 o
 -28   6  11      255.00      239.27     74.20 o
 -26   6  11      659.91      412.74    111.78 o
 -24   6  11      465.20      545.74    102.77 o
 -22   6  11       15.58        7.63    103.63 o
 -20   6  11     4554.80     4908.84    503.43 o
 -18   6  11      691.23      673.27    100.18 o
 -16   6  11     3968.53     4064.78    111.78 o
 -14   6  11       29.65       18.04     35.45 o
 -12   6  11      319.95      387.05     52.54 o
 -10   6  11     1311.53     1184.58     76.44 o
  -8   6  11     1330.02     1374.22     93.36 o
  -6   6  11       54.04       77.85     47.06 o
  -4   6  11     4398.07     4193.41    134.13 o
  -2   6  11     1617.13     1608.56     98.04 o
   0   6  11      518.27      600.85     82.97 o
   2   6  11       20.21       51.74     73.78 o
   4   6  11       99.81        1.32     52.44 o
   6   6  11      388.09      471.67     82.75 o
   8   6  11       11.23      -36.50     59.41 o
  10   6  11     1605.43     1622.44    137.57 o
  12   6  11      226.40      284.96    119.39 o
 -31   7  11      883.90     1056.58    149.31 o
 -29   7  11       34.58       45.91     71.68 o
 -27   7  11      198.33      231.78     94.10 o
 -25   7  11        2.84       61.62     77.95 o
 -23   7  11      376.62      422.73     96.48 o
 -21   7  11      156.45      258.91    132.75 o
 -19   7  11     1973.34     1993.17    169.48 o
 -17   7  11     1127.87     1136.16    167.23 o
 -15   7  11      598.56      761.30     65.15 o
 -13   7  11      237.41      276.47     45.14 o
 -11   7  11      516.79      416.28     52.83 o
  -9   7  11     1165.96     1181.55     76.61 o
  -7   7  11        7.20      -17.64     36.69 o
  -5   7  11     7084.89     6961.39    208.93 o
  -3   7  11       84.38      120.21     42.83 o
  -1   7  11     2629.19     2738.61    117.41 o
   1   7  11      146.30       89.50     55.86 o
   3   7  11      383.05      302.30     72.87 o
   5   7  11      399.57      343.25     78.02 o
   7   7  11      922.57      831.17    102.80 o
   9   7  11       69.16      125.05     77.07 o
  11   7  11     1198.34     1097.66    174.20 o
 -30   8  11      100.71      141.11    152.50 o
 -28   8  11     1154.26     1056.56    115.22 o
 -26   8  11      156.12      110.77     88.60 o
 -24   8  11     2053.07     2039.72    172.81 o
 -22   8  11      105.38       51.04     74.31 o
 -20   8  11      905.15     1024.92    212.29 o
 -18   8  11      496.76      465.80    103.18 o
 -16   8  11      926.36      863.79    134.49 o
 -14   8  11        8.18        2.60     40.62 o
 -12   8  11     3339.29     3360.09    115.30 o
 -10   8  11      579.95      584.43     62.65 o
  -8   8  11     2286.35     2344.34     98.66 o
  -6   8  11       16.13       77.56     42.26 o
  -4   8  11      835.68      891.12     72.13 o
  -2   8  11       19.04       35.62     47.92 o
   0   8  11      349.83      349.79     64.65 o
   2   8  11      319.96      391.69     69.04 o
   4   8  11      247.81      271.23     74.17 o
   6   8  11      931.67      972.70    113.53 o
   8   8  11        6.00      -13.03     71.86 o
  10   8  11      327.52      310.55    280.05 o
 -27   9  11     1799.55     1901.49    145.67 o
 -25   9  11      479.09      557.80    119.08 o
 -23   9  11      916.29      866.34    103.98 o
 -21   9  11        3.61        3.21     77.07 o
 -19   9  11       49.17       12.24     78.97 o
 -17   9  11       23.05      -16.13     73.10 o
 -15   9  11      192.84      312.30     75.45 o
 -13   9  11     2277.33     2274.23    105.87 o
 -11   9  11      683.59      878.90     78.60 o
  -9   9  11     3760.29     3691.03    136.44 o
  -7   9  11       41.98      129.72     46.92 o
  -5   9  11      632.18      697.35     78.52 o
  -3   9  11      568.53      414.87     69.04 o
  -1   9  11      603.19      677.66     80.99 o
   1   9  11        4.08        5.73     52.48 o
   3   9  11     2717.59     2885.08    137.41 o
   5   9  11      177.18      159.71     74.65 o
   7   9  11      854.49     1072.05    154.39 o
 -26  10  11       57.12       73.33     95.33 o
 -24  10  11     1103.33     1039.31    146.18 o
 -22  10  11        3.82       -5.19     71.07 o
 -20  10  11     1123.01     1143.12    154.41 o
 -18  10  11       43.30       -2.34     77.08 o
 -16  10  11     1158.89     1281.43    149.66 o
 -14  10  11        4.99       -9.30     61.45 o
 -12  10  11     1708.09     1628.16     97.20 o
 -10  10  11      180.25      219.24     54.75 o
  -8  10  11      631.28      691.25     80.94 o
  -6  10  11       43.66       74.93     55.97 o
  -4  10  11      407.38      442.50     73.18 o
  -2  10  11       57.35       96.27     58.04 o
   0  10  11      563.91      645.71     83.65 o
   2  10  11      341.15      341.18     73.77 o
   4  10  11      185.88      292.45     77.08 o
   6  10  11      271.14      416.11    134.62 o
 -23  11  11      183.22      130.41     82.21 o
 -21  11  11      429.36      523.15     98.11 o
 -19  11  11      973.00      900.54    138.86 o
 -17  11  11     1418.76     1367.83    158.70 o
 -15  11  11      311.88      345.09     85.19 o
 -13  11  11      117.53      221.56     79.56 o
 -11  11  11      155.31      136.32     61.51 o
  -9  11  11       35.44       14.48     55.98 o
  -7  11  11       54.70       66.50     59.75 o
  -5  11  11     1427.61     1483.14    113.00 o
  -3  11  11      378.31      407.01     77.49 o
  -1  11  11     1228.49     1436.92    116.12 o
   1  11  11       82.97       17.82     60.23 o
   3  11  11      379.72      499.81    100.74 o
 -20  12  11      930.53     1063.87    158.63 o
 -18  12  11      308.12      414.29    118.27 o
 -16  12  11     1242.97     1299.04    243.31 o
 -14  12  11        5.44      -17.68    137.25 o
 -12  12  11      140.94      230.54     84.32 o
 -10  12  11      172.70      138.29     65.14 o
  -8  12  11      256.19      299.03     74.13 o
  -6  12  11      102.76       95.32     63.54 o
  -4  12  11      675.94      707.16     92.27 o
  -2  12  11      341.69      368.92     90.46 o
   0  12  11      182.84      156.57    117.13 o
 -15  13  11      121.44      -74.86    170.18 o
 -13  13  11      214.00      317.13    195.83 o
 -11  13  11      306.95      387.49    196.17 o
  -9  13  11      171.50      218.35    192.71 o
  -7  13  11       29.58      -75.56    150.42 o
  -5  13  11      206.28      210.96    119.31 o
 -34   0  12      798.36      897.36    137.68 o
 -32   0  12       46.98      -20.01     79.63 o
 -30   0  12       12.18       -6.51     74.22 o
 -28   0  12      242.55      176.42    124.77 o
 -26   0  12     1378.40     1209.27    196.87 o
 -24   0  12     1361.76     1487.93    203.10 o
 -22   0  12     2985.66     3042.75    253.01 o
 -20   0  12     4885.97     4880.75    287.67 o
 -18   0  12     1727.95     1843.88    202.06 o
 -16   0  12      902.14     1068.90    169.48 o
 -14   0  12     2490.32     2469.34    220.43 o
 -12   0  12      792.91      793.57     99.44 o
 -10   0  12        6.17        6.48     55.26 o
  -8   0  12     8188.74     8145.77    235.76 o
  -6   0  12     1889.32     1668.97    130.16 o
  -4   0  12     5414.61     5335.43    147.85 o
  -2   0  12      175.17      115.70     69.27 o
   0   0  12      676.95      789.54    151.81 o
   2   0  12      125.32       48.87     96.35 o
   4   0  12     1968.99     2146.46    225.63 o
   6   0  12      374.61      485.93    146.61 o
   8   0  12     1941.91     2557.18    257.52 o
  10   0  12      233.24      515.39    164.63 o
  12   0  12      157.51      218.70    193.40 o
 -33   1  12      102.04      -55.15     55.15 o
 -31   1  12      336.25      419.18     72.87 o
 -29   1  12        8.85      -14.22     58.40 o
 -27   1  12     1921.56     2266.86    205.01 o
 -25   1  12      117.97      151.12     78.86 o
 -23   1  12     2061.60     1984.40    316.09 o
 -21   1  12      315.96      269.22     81.21 o
 -19   1  12     2660.34     2657.20    160.56 o
 -17   1  12      631.30      624.10     95.96 o
 -15   1  12     3430.91     3189.56    135.52 o
 -13   1  12      158.34      118.07     46.15 o
 -11   1  12      276.58      224.86     49.94 o
  -9   1  12      596.45      620.34     66.17 o
  -7   1  12     3114.48     2953.41     95.03 o
  -5   1  12     4272.77     4275.31    110.69 o
  -3   1  12        8.31       15.68     35.19 o
  -1   1  12     1484.83     1560.66     88.15 o
   1   1  12      284.08      188.18     74.48 o
   3   1  12     3904.43     4169.86    195.29 o
   5   1  12       33.24      101.89     76.21 o
   7   1  12     2090.50     2466.81    179.41 o
   9   1  12       98.52       35.03     81.60 o
  11   1  12     1283.05     1382.91    245.39 o
 -34   2  12      508.53      622.02    107.29 o
 -32   2  12       34.13       28.33     66.39 o
 -30   2  12     1507.15     1473.25    105.85 o
 -28   2  12      714.24      823.27     97.07 o
 -26   2  12     1534.68     1637.60    159.51 o
 -24   2  12       27.57      -17.69     67.10 o
 -22   2  12       48.58       -9.19     64.67 o
 -20   2  12       49.69       66.38     68.90 o
 -18   2  12      356.46      253.85     80.14 o
 -16   2  12     5246.38     5064.41    164.57 o
 -14   2  12     1299.10     1119.58     99.81 o
 -12   2  12     4848.26     4806.57    158.67 o
 -10   2  12       28.72       31.10     40.54 o
  -8   2  12     1673.75     1641.04     80.25 o
  -6   2  12      458.38      424.51     51.13 o
  -4   2  12     1209.19     1220.25     73.77 o
  -2   2  12       33.83       48.73     41.96 o
   0   2  12     4761.52     4952.05    161.39 o
   2   2  12      780.56      898.63     88.84 o
   4   2  12     2219.33     2396.69    165.69 o
   6   2  12       72.18       36.99     81.62 o
   8   2  12        4.22       18.02    118.19 o
  10   2  12        6.95       87.00    137.25 o
  12   2  12      391.26      493.55    262.37 o
 -33   3  12       15.02      -17.82     70.68 o
 -31   3  12      912.80      901.80    104.30 o
 -29   3  12      600.30      523.80     87.23 o
 -27   3  12     3487.19     3602.95    156.84 o
 -25   3  12       25.80      107.34     78.66 o
 -23   3  12       48.06       30.24     69.62 o
 -21   3  12     2216.35     1967.72    156.33 o
 -19   3  12      686.44      739.48    105.64 o
 -17   3  12     1113.06     1199.52    126.79 o
 -15   3  12     4696.27     4695.59    159.93 o
 -13   3  12     2998.53     2819.19    132.06 o
 -11   3  12     1142.98     1054.81     94.68 o
  -9   3  12      293.96      339.42     48.79 o
  -7   3  12       46.98       34.22     37.03 o
  -5   3  12      635.60      637.40     59.91 o
  -3   3  12       50.66       40.12     43.18 o
  -1   3  12     1267.53     1375.96     90.53 o
   1   3  12      454.64      408.56     69.02 o
   3   3  12     3177.58     3190.71    272.42 o
   5   3  12       65.12       37.43    108.83 o
   7   3  12      617.07      579.85    170.52 o
   9   3  12      929.58      724.04    194.79 o
  11   3  12     1018.81      981.56    275.89 o
 -32   4  12        4.76      -56.72     66.22 o
 -30   4  12      421.05      419.42    106.68 o
 -28   4  12      175.56      242.40     88.05 o
 -26   4  12      349.81      334.76     74.69 o
 -24   4  12      287.64      443.13     74.87 o
 -22   4  12      357.09      414.22     94.34 o
 -20   4  12      346.28      416.18    118.54 o
 -18   4  12       92.53       96.60     70.93 o
 -16   4  12      946.07      991.55     97.69 o
 -14   4  12      150.56      182.75     59.17 o
 -12   4  12      544.96      476.00     73.06 o
 -10   4  12      249.83      263.11     54.97 o
  -8   4  12     4599.90     4278.62    134.36 o
  -6   4  12      407.52      392.92     52.76 o
  -4   4  12     1549.32     1661.13     93.88 o
  -2   4  12      137.88      128.15     48.85 o
   0   4  12      458.24      506.53     78.58 o
   2   4  12        5.66       -2.83     66.79 o
   4   4  12      657.76      731.55    127.20 o
   6   4  12       38.27       81.78     81.33 o
   8   4  12      248.62      315.40    167.06 o
  10   4  12      365.05      379.87    232.56 o
 -31   5  12       27.54      -59.89     66.37 o
 -29   5  12       90.69      -31.61     77.49 o
 -27   5  12      381.34      407.54    102.07 o
 -25   5  12      164.91      181.55     83.10 o
 -23   5  12     1634.15     1668.84    158.00 o
 -21   5  12      169.49      196.10     83.60 o
 -19   5  12     2467.07     2371.60    199.12 o
 -17   5  12      210.86      246.54     72.11 o
 -15   5  12       68.05      107.01     58.13 o
 -13   5  12      217.51      148.74     59.45 o
 -11   5  12       23.84      -14.76     42.56 o
  -9   5  12     1998.58     1986.67    105.00 o
  -7   5  12     2955.95     2989.89    169.55 o
  -5   5  12     3215.70     3114.13    204.97 o
  -3   5  12      201.85      276.70     67.92 o
  -1   5  12      160.46      154.71     62.24 o
   1   5  12      626.53      527.16    105.60 o
   3   5  12      218.62      236.16     91.79 o
   5   5  12       86.50      116.38     86.16 o
   7   5  12     2469.97     2306.99    187.32 o
   9   5  12        8.07      -33.27    188.89 o
  11   5  12      831.50      869.95    316.79 o
 -32   6  12       31.62       74.52    160.47 o
 -30   6  12       17.34       34.19     87.58 o
 -28   6  12        1.79      -47.48     79.86 o
 -26   6  12       98.37       73.54     80.51 o
 -24   6  12      309.21      392.19    102.07 o
 -22   6  12      637.56      599.88    108.27 o
 -20   6  12      605.39      759.43    162.55 o
 -18   6  12      715.61      771.91    111.26 o
 -16   6  12       62.89       91.14     58.70 o
 -14   6  12        5.65        1.60     51.63 o
 -12   6  12       19.02       23.68     47.35 o
 -10   6  12        1.70      -14.15     44.69 o
  -8   6  12     1187.10     1247.30    108.35 o
  -6   6  12      464.44      524.51     79.90 o
  -4   6  12      778.38      782.63     89.68 o
  -2   6  12      115.79       81.10     59.90 o
   0   6  12      128.35      170.63     65.61 o
   2   6  12      192.73      149.43     87.85 o
   4   6  12      396.14      378.41    106.47 o
   6   6  12      177.89      199.64     95.66 o
   8   6  12       68.42      184.13     77.93 o
  10   6  12       58.40      160.66    120.21 o
 -29   7  12      310.34      265.25    108.51 o
 -27   7  12      382.96      396.87    107.42 o
 -25   7  12      118.92      146.94     88.69 o
 -23   7  12       49.74       -1.84     71.37 o
 -21   7  12       73.26       57.53    110.56 o
 -19   7  12       56.08        8.38     70.09 o
 -17   7  12      826.61      810.58     70.30 o
 -15   7  12     1683.10     1682.53     92.59 o
 -13   7  12      188.29      236.06     54.54 o
 -11   7  12        4.87       -6.63     47.76 o
  -9   7  12       14.60       42.86     50.12 o
  -7   7  12      168.01      140.66     55.56 o
  -5   7  12        2.75       62.55     52.00 o
  -3   7  12        7.59       64.41     60.11 o
  -1   7  12      956.44      901.85    177.46 o
   1   7  12      479.27      427.35    110.96 o
   3   7  12     1122.63     1130.74    169.48 o
   5   7  12       87.34       23.65     64.38 o
   7   7  12        2.50      -59.23     65.87 o
   9   7  12      419.78      405.52    291.14 o
 -28   8  12      149.02      114.64     97.42 o
 -26   8  12      348.97      377.05    128.24 o
 -24   8  12       46.64       -4.23     78.00 o
 -22   8  12      155.79      145.57    132.40 o
 -20   8  12      236.46      229.79    129.63 o
 -18   8  12      324.95      351.64    100.22 o
 -16   8  12      285.43      252.37     60.82 o
 -14   8  12      944.18      844.53     82.19 o
 -12   8  12      230.20      280.22     54.46 o
 -10   8  12        0.37      -39.11     39.11 o
  -8   8  12      355.49      358.34     56.96 o
  -6   8  12       71.45       60.46     46.17 o
  -4   8  12       17.10      -18.44     49.21 o
  -2   8  12      124.93      173.56     57.52 o
   0   8  12      449.61      385.02     80.87 o
   2   8  12     1084.45      935.89    107.49 o
   4   8  12       84.30      161.47     75.17 o
   6   8  12       46.61       -1.28    102.94 o
 -27   9  12        1.11        0.35    142.45 o
 -25   9  12      196.49      128.04     94.71 o
 -23   9  12       95.51       37.51     84.44 o
 -21   9  12       28.61       88.86     90.07 o
 -19   9  12      114.77      -22.88     81.86 o
 -17   9  12       77.60      141.49     88.46 o
 -15   9  12       32.19       36.28     52.32 o
 -13   9  12       15.21       39.04     46.18 o
 -11   9  12       12.94       -5.15     45.64 o
  -9   9  12       83.41       67.35     48.53 o
  -7   9  12      220.73      178.76     61.24 o
  -5   9  12      232.28      240.41     64.76 o
  -3   9  12       40.36       42.01     54.40 o
  -1   9  12        0.34      -51.33     53.21 o
   1   9  12       58.01       12.49     64.89 o
   3   9  12        1.36       79.59     71.57 o
   5   9  12        7.92       32.44     98.87 o
 -24  10  12       10.90       26.45     91.16 o
 -22  10  12      179.86      185.59     78.13 o
 -20  10  12        5.39      -35.04     82.56 o
 -18  10  12       23.70      -18.74     83.30 o
 -16  10  12      287.08      277.49     81.10 o
 -14  10  12      284.09      286.06     66.84 o
 -12  10  12      454.37      439.47     66.16 o
 -10  10  12      429.99      405.33     73.35 o
  -8  10  12      189.41      149.19     63.88 o
  -6  10  12     1521.90     1464.94    111.54 o
  -4  10  12       36.57       -6.05     56.21 o
  -2  10  12        0.87      -11.27     57.06 o
   0  10  12     1256.39     1142.89    107.91 o
   2  10  12      198.40      196.57    138.64 o
   4  10  12       31.79      150.08    259.60 o
 -23  11  12      122.56      197.91    153.89 o
 -21  11  12       54.81       66.99     77.85 o
 -19  11  12       92.25      130.23     98.02 o
 -17  11  12       73.29       59.30     90.34 o
 -15  11  12      336.51      313.00     85.71 o
 -13  11  12        3.14       17.88     58.94 o
 -11  11  12      142.96       91.38     62.52 o
  -9  11  12       33.58       55.94     60.82 o
  -7  11  12      172.37      196.18     68.59 o
  -5  11  12       90.62       58.20     61.43 o
  -3  11  12       64.70       92.17     67.78 o
  -1  11  12      497.21      452.88     99.65 o
   1  11  12       44.82       71.60    122.75 o
 -18  12  12       17.06     -120.27    143.84 o
 -16  12  12        2.39     -122.35    150.42 o
 -14  12  12      220.44      253.01    181.96 o
 -12  12  12      263.74      404.58    119.96 o
 -10  12  12       47.75       52.09     73.70 o
  -8  12  12      669.95      745.43    110.92 o
  -6  12  12        0.69        5.44     75.14 o
  -4  12  12      746.02      605.28    148.09 o
 -33   1  13       61.52       63.61     62.86 o
 -31   1  13       92.73      -12.61     86.49 o
 -29   1  13        4.35      -12.27     83.07 o
 -27   1  13      125.03      172.68     90.31 o
 -25   1  13      323.65      382.26    101.64 o
 -23   1  13      442.13      402.29     96.13 o
 -21   1  13       24.11      -19.83     68.65 o
 -19   1  13      174.82      160.47     76.23 o
 -17   1  13      807.04      697.95    110.76 o
 -15   1  13        1.76      -10.52     53.99 o
 -13   1  13       43.18       46.46     47.38 o
 -11   1  13     2330.75     2238.96    107.71 o
  -9   1  13     1781.58     1622.91     97.50 o
  -7   1  13      313.05      323.93     59.67 o
  -5   1  13      462.12      494.96     56.65 o
  -3   1  13      690.34      683.26     76.35 o
  -1   1  13      913.95      894.59    118.86 o
   1   1  13       46.68       53.57     72.96 o
   3   1  13      221.41      240.77     87.95 o
   5   1  13     1239.36     1360.56    152.12 o
   7   1  13      391.51      362.18    109.01 o
   9   1  13       29.42     -137.25    176.42 o
 -32   2  13       76.86      -17.58     82.35 o
 -30   2  13      116.18      147.83     92.99 o
 -28   2  13      122.56       47.79     81.86 o
 -26   2  13      568.94      541.22    113.77 o
 -24   2  13       70.51      102.82     80.88 o
 -22   2  13      117.46      172.43     85.76 o
 -20   2  13       21.32       28.31     80.76 o
 -18   2  13      255.19      211.07     83.58 o
 -16   2  13       11.02        7.19     53.00 o
 -14   2  13      261.31      193.01     65.98 o
 -12   2  13     1204.89     1150.46     89.52 o
 -10   2  13     1194.28     1158.92     87.51 o
  -8   2  13      291.54      382.63     54.42 o
  -6   2  13      174.83      169.39     47.51 o
  -4   2  13      122.60       63.97     43.42 o
  -2   2  13     1443.41     1407.43     94.03 o
   0   2  13       72.51       22.15     71.32 o
   2   2  13        8.15       14.19     70.90 o
   4   2  13     1209.42     1404.55    151.13 o
   6   2  13       70.60       38.13    130.32 o
   8   2  13      639.85      826.28    219.74 o
  10   2  13        4.02      -51.30    233.60 o
 -33   3  13      132.49       46.07     99.23 o
 -31   3  13      262.62      298.80    102.43 o
 -29   3  13       59.08       66.62     65.29 o
 -27   3  13       33.52       76.75     83.50 o
 -25   3  13       81.21       37.92    106.92 o
 -23   3  13       22.19       39.92     75.72 o
 -21   3  13       24.53       61.14     73.42 o
 -19   3  13     1450.22     1344.09    168.96 o
 -17   3  13      325.13      280.03     72.09 o
 -15   3  13     2440.69     2382.34    135.63 o
 -13   3  13      229.90      138.70     60.60 o
 -11   3  13      324.58      285.95     68.72 o
  -9   3  13      285.08      265.49     51.39 o
  -7   3  13      197.88      218.28     48.74 o
  -5   3  13        3.25      -26.04     38.97 o
  -3   3  13     1501.36     1598.83    100.48 o
  -1   3  13      324.17      357.25     62.35 o
   1   3  13      213.90      260.29    137.25 o
   3   3  13       44.06       11.78    112.99 o
   5   3  13       36.02       97.05    130.67 o
   7   3  13        1.29       93.58    146.96 o
   9   3  13       29.75      136.90    246.78 o
 -32   4  13       64.61       36.22     96.62 o
 -30   4  13     1106.38     1190.91    167.41 o
 -28   4  13       32.27      -20.48     74.83 o
 -26   4  13      122.31        7.31     79.99 o
 -24   4  13      290.21      212.34     90.17 o
 -22   4  13      346.37      409.98    101.46 o
 -20   4  13      370.95      393.54     99.22 o
 -18   4  13     1734.27     1629.00    150.15 o
 -16   4  13     1275.35     1309.18    206.71 o
 -14   4  13      486.48      385.08     75.85 o
 -12   4  13       34.01      -25.23     53.06 o
 -10   4  13      641.85      579.42     72.15 o
  -8   4  13       50.16       29.48     47.79 o
  -6   4  13       76.34       88.97     49.40 o
  -4   4  13     3371.67     3331.50    126.72 o
  -2   4  13      828.32      791.14     92.72 o
   0   4  13     2451.68     2436.51    175.21 o
   2   4  13      140.36       73.10     77.86 o
   4   4  13      106.64      293.22    154.58 o
   6   4  13      975.23      834.25    213.50 o
   8   4  13      141.53      175.72    239.50 o
 -31   5  13      181.10      218.48    105.50 o
 -29   5  13       60.44       30.40     85.28 o
 -27   5  13      689.89      662.63    117.58 o
 -25   5  13      145.01      166.16     89.14 o
 -23   5  13      739.56      855.96    126.79 o
 -21   5  13        5.14       21.12     75.60 o
 -19   5  13     1401.06     1599.84    154.08 o
 -17   5  13       14.44       -2.32     56.19 o
 -15   5  13     1337.25     1416.02    117.25 o
 -13   5  13      313.21      230.56     68.63 o
 -11   5  13     1187.03     1089.76     91.60 o
  -9   5  13      339.07      250.76     60.43 o
  -7   5  13     2226.68     2121.86    162.49 o
  -5   5  13       68.45       88.95     60.73 o
  -3   5  13     1486.90     1553.37    123.64 o
  -1   5  13      119.55       90.25     63.90 o
   1   5  13      609.90      785.26    126.65 o
   3   5  13        6.94       16.53     78.03 o
   5   5  13       51.37      161.51    156.31 o
   7   5  13       96.41      -10.40    228.75 o
 -30   6  13      175.52       96.99     99.14 o
 -28   6  13       31.39       39.83     84.35 o
 -26   6  13     1824.88     1958.74    442.25 o
 -24   6  13      552.96      457.06    135.00 o
 -22   6  13     2356.54     2304.86    176.71 o
 -20   6  13       93.02      105.01    162.03 o
 -18   6  13       43.44       89.97     76.41 o
 -16   6  13      264.27      285.67     75.19 o
 -14   6  13      108.76      150.52     66.24 o
 -12   6  13     1163.11     1255.44    115.41 o
 -10   6  13     1342.41     1321.23    117.11 o
  -8   6  13     3143.28     3229.61    155.81 o
  -6   6  13       17.55       -7.15     55.78 o
  -4   6  13      574.49      613.21     89.01 o
  -2   6  13      285.59      219.71     72.13 o
   0   6  13      294.99      253.78     98.02 o
   2   6  13        3.54      -16.55     79.01 o
   4   6  13     2263.14     2056.23    195.21 o
   6   6  13      102.75      113.67    122.76 o
 -29   7  13       19.63       54.70     96.23 o
 -27   7  13      738.75      653.20    123.17 o
 -25   7  13      194.25      295.85     98.08 o
 -23   7  13     1517.75     1784.27    251.28 o
 -21   7  13        3.26       13.86    118.19 o
 -19   7  13      633.58      818.92    121.83 o
 -17   7  13      351.23      306.42     80.20 o
 -15   7  13     1111.13     1410.42    121.42 o
 -13   7  13       26.60       93.66     64.16 o
 -11   7  13     3451.74     3319.93    161.73 o
  -9   7  13       70.52       96.58     65.43 o
  -7   7  13     2876.47     2770.51    179.11 o
  -5   7  13       73.09       16.09     61.07 o
  -3   7  13      189.71      203.17    112.82 o
  -1   7  13      336.15      169.45     92.14 o
   1   7  13      536.61      477.06    116.90 o
   3   7  13      383.93      456.60    125.36 o
   5   7  13      666.25      613.13    279.70 o
 -28   8  13       25.21      -71.75    142.45 o
 -26   8  13      267.90      399.83    111.84 o
 -24   8  13       91.74      163.79     89.84 o
 -22   8  13      532.08      469.98    168.79 o
 -20   8  13       19.29      109.87    130.67 o
 -18   8  13     1737.39     1742.68    237.07 o
 -16   8  13      587.48      688.95    121.49 o
 -14   8  13      792.44      899.06    107.13 o
 -12   8  13      574.45      672.71     86.37 o
 -10   8  13       12.60       71.16     56.53 o
  -8   8  13      449.45      454.37     86.97 o
  -6   8  13       22.95      -35.83     80.41 o
  -4   8  13     1062.65     1020.07    229.10 o
  -2   8  13       93.41      182.82     96.51 o
   0   8  13     1183.54     1190.65    158.21 o
   2   8  13       25.62        4.45     97.51 o
   4   8  13      495.51      563.91    277.28 o
 -25   9  13      255.81      133.89     98.10 o
 -23   9  13      147.08      237.49     95.60 o
 -21   9  13       26.69       19.76    122.69 o
 -19   9  13     2025.32     1799.17    250.59 o
 -17   9  13      555.20      683.21    104.19 o
 -15   9  13     3118.58     3313.51    142.97 o
 -13   9  13        6.10       24.13     49.23 o
 -11   9  13      207.13      301.36     61.00 o
  -9   9  13      453.51      370.00     89.30 o
  -7   9  13      522.04      579.74    102.70 o
  -5   9  13       52.06      107.11     76.84 o
  -3   9  13     2587.80     2424.33    209.42 o
  -1   9  13       94.23      211.01     81.51 o
   1   9  13      483.95      481.10    121.33 o
   3   9  13        1.80      167.41    268.26 o
 -24  10  13        6.88      123.73    150.42 o
 -22  10  13      325.52      429.08    173.99 o
 -20  10  13       83.71      -52.68    118.19 o
 -18  10  13      488.29      367.24    115.67 o
 -16  10  13      204.80      339.95     89.24 o
 -14  10  13      371.41      450.67     77.50 o
 -12  10  13      215.79      239.52     69.86 o
 -10  10  13       84.54      158.63     66.09 o
  -8  10  13      222.08      277.02     72.40 o
  -6  10  13      144.85      156.23     67.98 o
  -4  10  13      657.76      672.38     91.68 o
  -2  10  13       19.33      126.15    100.44 o
   0  10  13      895.00      908.88    163.34 o
 -19  11  13      155.05      260.49    111.69 o
 -17  11  13      163.82       65.79     99.31 o
 -15  11  13      220.50      356.74    122.77 o
 -13  11  13        2.81      -59.12     66.53 o
 -11  11  13     1229.55     1318.03    128.33 o
  -9  11  13      228.22      327.22     88.14 o
  -7  11  13     1014.03      990.07    121.34 o
  -5  11  13        2.02       53.89     81.08 o
  -3  11  13      238.83      422.68    146.35 o
 -12  12  13      142.42      205.75    126.45 o
 -32   0  14        5.11     -104.67    124.43 o
 -30   0  14     1223.36     1597.45    245.74 o
 -28   0  14      844.45      811.03    192.01 o
 -26   0  14     4464.69     4434.68    334.46 o
 -24   0  14      178.10      312.28    138.98 o
 -22   0  14      176.09      314.01    142.45 o
 -20   0  14     1388.97     1224.52    203.80 o
 -18   0  14     1060.02     1230.06    200.33 o
 -16   0  14       39.29       55.80    107.10 o
 -14   0  14     7070.79     6782.27    247.14 o
 -12   0  14      420.21      550.46    105.36 o
 -10   0  14     4437.86     4503.64    212.65 o
  -8   0  14       22.56       56.36     73.33 o
  -6   0  14      348.11      380.87     97.84 o
  -4   0  14       21.57      -41.45     71.74 o
  -2   0  14      175.57      349.71    133.09 o
   0   0  14     1643.58     2007.82    249.55 o
   2   0  14     1283.56     1765.90    238.11 o
   4   0  14     1078.48      987.45    204.14 o
   6   0  14       53.73       41.94    157.70 o
   8   0  14        3.02      108.14    235.34 o
 -33   1  14      153.47      224.10    114.21 o
 -31   1  14        3.22       -8.97     86.88 o
 -29   1  14     1453.89     1428.18    163.76 o
 -27   1  14      774.01      910.50    136.76 o
 -25   1  14     1513.99     1632.85    166.65 o
 -23   1  14      194.26      252.85     97.03 o
 -21   1  14        6.60      -65.17     74.20 o
 -19   1  14      314.38      374.09    100.90 o
 -17   1  14       92.94      224.01     88.66 o
 -15   1  14     4115.78     4165.87    190.56 o
 -13   1  14       14.93       30.04     51.33 o
 -11   1  14     2668.67     2600.94    123.76 o
  -9   1  14       66.62        4.77     50.01 o
  -7   1  14     3513.99     3499.67    137.09 o
  -5   1  14        2.71       35.14     52.98 o
  -3   1  14     2717.15     2694.04    149.14 o
  -1   1  14      504.18      288.08     95.21 o
   1   1  14     2506.62     2675.75    188.90 o
   3   1  14        3.94       14.63     85.17 o
   5   1  14     2591.52     2577.77    204.99 o
   7   1  14      333.40      376.40    241.58 o
 -32   2  14       32.01       40.82     99.44 o
 -30   2  14      157.82      301.23    110.86 o
 -28   2  14      164.33      118.34     93.85 o
 -26   2  14      657.61      799.57    130.27 o
 -24   2  14       17.11       62.28     82.73 o
 -22   2  14     2755.78     2774.83    196.80 o
 -20   2  14      338.27      380.31    104.35 o
 -18   2  14     4426.60     4252.88    217.50 o
 -16   2  14       19.13        6.55     62.28 o
 -14   2  14      900.37      995.62    133.78 o
 -12   2  14      946.49      715.26     80.21 o
 -10   2  14      980.12      928.83     86.43 o
  -8   2  14      323.88      367.59     67.28 o
  -6   2  14     3872.24     3854.45    128.87 o
  -4   2  14      932.51     1183.22    114.19 o
  -2   2  14      532.27      739.10    139.49 o
   0   2  14       16.67       49.07     78.07 o
   2   2  14        1.99       35.01    129.97 o
   4   2  14      206.18      370.16    164.63 o
   6   2  14       87.89       86.65    216.97 o
 -31   3  14       27.99      -77.29    136.21 o
 -29   3  14        2.97      -38.40     84.91 o
 -27   3  14        5.45       13.49     81.47 o
 -25   3  14      191.42      351.83    104.09 o
 -23   3  14      363.91      365.22    103.47 o
 -21   3  14      723.03      868.76    130.18 o
 -19   3  14     3175.60     2908.44    198.99 o
 -17   3  14     1196.44     1389.71    121.75 o
 -15   3  14     1244.82     1214.94    114.81 o
 -13   3  14      403.40      318.26     76.62 o
 -11   3  14      109.14      106.17    106.66 o
  -9   3  14      216.98      154.29     50.63 o
  -7   3  14     5010.49     4834.29    143.32 o
  -5   3  14      358.15      402.85     66.88 o
  -3   3  14     3056.82     3432.22    136.34 o
  -1   3  14      707.43      550.74    167.41 o
   1   3  14      521.00      528.21    168.79 o
   3   3  14      344.38      387.15    164.98 o
   5   3  14     1757.68     2028.96    320.25 o
   7   3  14       67.92      -57.19    273.81 o
 -32   4  14       12.02     -139.33    139.33 o
 -30   4  14      250.34      198.25    161.86 o
 -28   4  14       25.31       39.86    126.51 o
 -26   4  14      836.65      834.99    177.46 o
 -24   4  14        8.94      -38.05     77.65 o
 -22   4  14      969.35     1100.33    200.68 o
 -20   4  14       73.20       -1.41     88.38 o
 -18   4  14     1250.20     1260.12    187.33 o
 -16   4  14      486.19      595.11     93.17 o
 -14   4  14     1817.00     2084.59    138.05 o
 -12   4  14      102.20       82.75     66.50 o
 -10   4  14      772.94      726.88     82.85 o
  -8   4  14        2.66      -24.47     50.23 o
  -6   4  14      569.39      514.42     86.22 o
  -4   4  14       23.90       23.39     68.09 o
  -2   4  14      234.37      280.03     77.25 o
   0   4  14       48.21       95.66    129.28 o
   2   4  14      765.83      643.97    187.51 o
   4   4  14     1129.44     1211.69    271.04 o
   6   4  14       39.78       64.81    274.85 o
 -31   5  14        6.36       23.22    159.09 o
 -29   5  14      443.40      266.53    166.37 o
 -27   5  14     1586.99     1116.73    227.02 o
 -25   5  14      696.76      700.29    127.79 o
 -23   5  14        8.53       59.96     85.65 o
 -21   5  14      547.15      518.60    113.08 o
 -19   5  14       31.52      159.46     87.86 o
 -17   5  14      279.49      322.26     82.23 o
 -15   5  14     1896.01     1818.28    137.70 o
 -13   5  14     1002.26     1111.59    114.65 o
 -11   5  14     1619.50     1555.82    110.68 o
  -9   5  14       33.91       30.85     60.60 o
  -7   5  14      506.40      553.78     89.34 o
  -5   5  14      868.57      677.81     94.43 o
  -3   5  14      362.00      383.44     83.17 o
  -1   5  14       38.06        5.24     77.86 o
   1   5  14     1997.75     1784.59    180.26 o
   3   5  14      319.90      651.94    236.38 o
   5   5  14     1142.46     1713.56    361.15 o
 -30   6  14      109.30       58.92    165.67 o
 -28   6  14      332.73      256.02    104.26 o
 -26   6  14      782.60      798.90    202.76 o
 -24   6  14       58.13       15.94    128.93 o
 -22   6  14      109.95       95.69     89.71 o
 -20   6  14      187.33      205.60     93.84 o
 -18   6  14       88.82      161.31     73.56 o
 -16   6  14        6.92       46.04     65.44 o
 -14   6  14      730.29      712.69     99.05 o
 -12   6  14      192.03      260.53     66.72 o
 -10   6  14      308.28      371.79     80.74 o
  -8   6  14       39.41       17.64     62.82 o
  -6   6  14      350.71      280.49     77.54 o
  -4   6  14       16.05       24.73     62.71 o
  -2   6  14      121.38      187.69     95.21 o
   0   6  14       57.67      -28.80     90.59 o
   2   6  14      380.22      396.31    125.47 o
   4   6  14      207.39      276.58    283.86 o
 -27   7  14       55.25       87.31     91.27 o
 -25   7  14       85.50      -13.17    125.47 o
 -23   7  14      210.12      416.61    164.63 o
 -21   7  14      106.87      166.02    141.06 o
 -19   7  14      180.56      158.32     95.80 o
 -17   7  14      173.24      144.90     73.88 o
 -15   7  14       20.80       63.47     80.75 o
 -13   7  14      547.95      572.81    113.65 o
 -11   7  14       34.27      -20.65     63.06 o
  -9   7  14       10.67       13.02     61.84 o
  -7   7  14     1739.07     1486.69    147.18 o
  -5   7  14      682.30      782.03    163.77 o
  -3   7  14      851.34      758.79    134.90 o
  -1   7  14       53.17       70.88     98.45 o
   1   7  14       30.14      -64.44     98.66 o
   3   7  14      150.92      179.88    283.17 o
 -26   8  14       19.59       11.27     92.19 o
 -24   8  14       64.29       99.47    151.12 o
 -22   8  14       65.09      193.75    140.37 o
 -20   8  14      417.92      496.32    168.44 o
 -18   8  14      392.51      445.72    162.55 o
 -16   8  14        7.95       18.37     83.94 o
 -14   8  14       68.12      -47.46     76.05 o
 -12   8  14      333.92      341.15     85.79 o
 -10   8  14       23.62       36.23     67.30 o
  -8   8  14      307.62      300.15     89.29 o
  -6   8  14      829.69      716.00    133.79 o
  -4   8  14      604.70      469.08    121.52 o
  -2   8  14        2.41       35.25     98.57 o
   0   8  14      110.99      205.53    242.27 o
 -23   9  14        1.60      -13.86    137.94 o
 -21   9  14       46.54       32.58    134.48 o
 -19   9  14        5.55       -3.81    119.92 o
 -17   9  14       46.20       70.58     88.97 o
 -15   9  14      294.60      415.29    110.31 o
 -13   9  14        9.90       43.53     72.38 o
 -11   9  14        4.52       18.49     88.17 o
  -9   9  14        0.94      -82.50     82.50 o
  -7   9  14        1.32      -42.83     91.90 o
  -5   9  14       27.45       16.59     95.88 o
  -3   9  14       73.60       36.39    209.34 o
  -1   9  14       17.51      -48.18    241.92 o
 -20  10  14       63.86      109.87    139.33 o
 -18  10  14      104.91      197.91    142.10 o
 -16  10  14      337.59      230.83    108.15 o
 -14  10  14      173.62      203.96     95.87 o
 -12  10  14      299.85      195.30    101.50 o
 -10  10  14        2.88       82.84    155.62 o
  -8  10  14       50.59       79.02    176.07 o
  -6  10  14      519.53      425.27    231.53 o
  -4  10  14      282.66      266.53    248.16 o
 -15  11  14       41.74      -20.45    167.75 o
 -13  11  14      130.84      147.65    184.73 o
 -11  11  14       61.36      142.45    197.56 o
 -31   1  15       45.18      182.30    111.81 o
 -29   1  15      305.20      221.65    110.91 o
 -27   1  15       24.32      -57.87     83.86 o
 -25   1  15       41.41       47.27     88.64 o
 -23   1  15      191.40      131.66     94.79 o
 -21   1  15       62.63        8.46     84.63 o
 -19   1  15      190.19      129.99     90.89 o
 -17   1  15     1275.79     1239.73    150.72 o
 -15   1  15      779.96      701.44     99.94 o
 -13   1  15      151.38      180.56     64.20 o
 -11   1  15      409.89      343.79     70.41 o
  -9   1  15      454.15      437.62     73.39 o
  -7   1  15      916.55      768.37     88.23 o
  -5   1  15       14.08       22.65     64.55 o
  -3   1  15      649.40      728.06    126.85 o
  -1   1  15      639.49      787.21    134.35 o
   1   1  15      743.24      834.04    138.22 o
   3   1  15        0.05     -167.41    179.19 o
 -30   2  15       44.57       86.44     98.30 o
 -28   2  15       84.57       81.24     97.01 o
 -26   2  15        1.23      -23.51    134.83 o
 -24   2  15       37.20      -14.73     83.57 o
 -22   2  15        6.44       12.79     83.86 o
 -20   2  15      106.22      160.18     93.13 o
 -18   2  15      717.00      576.23    120.31 o
 -16   2  15      154.06      155.39     77.88 o
 -14   2  15     1117.24     1143.39    133.48 o
 -12   2  15       35.19      -29.88     61.92 o
 -10   2  15       86.30       15.53     53.83 o
  -8   2  15      842.08      819.49     88.86 o
  -6   2  15       34.11      147.29     71.36 o
  -4   2  15       13.03        2.18     64.59 o
  -2   2  15      837.53     1006.10    158.74 o
   0   2  15      317.83      359.07    168.44 o
   2   2  15      461.16      693.19    230.14 o
   4   2  15       21.94      263.07    266.88 o
 -31   3  15      185.84       94.27    162.21 o
 -29   3  15      156.03      167.00    109.04 o
 -27   3  15       30.08       13.56     92.14 o
 -25   3  15      877.53      885.15    172.78 o
 -23   3  15      275.79      410.68    111.62 o
 -21   3  15      438.52      634.52    123.85 o
 -19   3  15        2.44       74.94     85.57 o
 -17   3  15       84.16      112.79     72.36 o
 -15   3  15      120.69       74.55     71.96 o
 -13   3  15       62.47       70.16     66.58 o
 -11   3  15       12.91       23.97     65.49 o
  -9   3  15     1154.74     1237.11    103.03 o
  -7   3  15      268.43      329.91     69.58 o
  -5   3  15       89.77      102.35     69.41 o
  -3   3  15       84.03      148.26     94.73 o
  -1   3  15      141.30      -37.78    136.90 o
   1   3  15      107.47      184.39    185.08 o
   3   3  15       20.21       85.96    254.05 o
 -30   4  15       17.90      103.63    158.74 o
 -28   4  15       28.72       72.57     94.08 o
 -26   4  15      250.34      351.31    116.26 o
 -24   4  15      734.67      794.84    139.22 o
 -22   4  15     1070.60     1289.19    160.78 o
 -20   4  15       36.83      149.44     97.75 o
 -18   4  15       17.33       35.92     86.26 o
 -16   4  15     1044.34      859.44    110.01 o
 -14   4  15      177.66      167.03     75.65 o
 -12   4  15        1.50       67.25     66.48 o
 -10   4  15     3173.76     3265.28    172.47 o
  -8   4  15      454.49      517.50     90.28 o
  -6   4  15     1819.44     1670.10    133.40 o
  -4   4  15       39.40       27.66     83.23 o
  -2   4  15        1.41       34.31    135.87 o
   0   4  15      684.34      415.91    210.73 o
   2   4  15       84.36      364.62    271.73 o
 -29   5  15      562.58      582.97    209.00 o
 -27   5  15        1.10      -36.39    137.25 o
 -25   5  15      798.45      743.61    135.81 o
 -23   5  15       84.48       14.16     88.65 o
 -21   5  15      669.57      781.16    134.83 o
 -19   5  15       78.85       17.21     87.71 o
 -17   5  15      477.35      549.91     97.07 o
 -15   5  15       13.69       26.59     69.56 o
 -13   5  15      747.16      671.54    103.15 o
 -11   5  15      217.63      252.39     82.88 o
  -9   5  15      464.52      561.15     94.02 o
  -7   5  15      625.02      585.61     95.26 o
  -5   5  15      132.78      141.40     74.83 o
  -3   5  15      110.64      145.79     75.79 o
  -1   5  15        4.20       89.77    186.12 o
   1   5  15      197.36       65.16    255.79 o
 -28   6  15      285.40      359.77    183.70 o
 -26   6  15       45.08      118.19    152.50 o
 -24   6  15       26.71        4.51    131.01 o
 -22   6  15       13.10      113.92     92.86 o
 -20   6  15       29.58       -9.23     87.37 o
 -18   6  15     1366.77     1571.75    138.60 o
 -16   6  15      507.49      532.63     98.37 o
 -14   6  15     2377.79     2451.22    162.80 o
 -12   6  15        2.61       -0.71     77.44 o
 -10   6  15      709.74      819.32    107.64 o
  -8   6  15      704.93      550.17     96.50 o
  -6   6  15      338.32      353.47     87.33 o
  -4   6  15        3.03      -54.58     84.09 o
  -2   6  15     2169.37     1933.05    199.42 o
   0   6  15      102.05      271.38    266.18 o
 -25   7  15      497.81      668.23    198.60 o
 -23   7  15      319.01      176.07    148.00 o
 -21   7  15      856.34     1004.43    217.66 o
 -19   7  15        2.28      110.36     95.46 o
 -17   7  15     1915.04     1935.48    190.71 o
 -15   7  15      437.64      543.08    120.04 o
 -13   7  15      917.96      934.48    154.06 o
 -11   7  15        9.39       57.04     71.38 o
  -9   7  15       65.42       15.04     74.70 o
  -7   7  15       27.43       42.50     70.54 o
  -5   7  15      167.99      191.06    105.61 o
  -3   7  15      692.88      681.08    152.85 o
  -1   7  15      384.16      591.64    291.83 o
 -24   8  15      374.38      633.58    195.48 o
 -22   8  15     1122.26     1069.24    227.71 o
 -20   8  15      103.65       73.13    131.01 o
 -18   8  15      515.44      687.30    193.75 o
 -16   8  15       11.12      -40.30     85.74 o
 -14   8  15      379.54      428.56    114.07 o
 -12   8  15       11.53       42.19     72.44 o
 -10   8  15     1096.40     1014.34    120.88 o
  -8   8  15        6.58       21.22     99.76 o
  -6   8  15     1247.62     1162.82    281.43 o
  -4   8  15       61.82     -123.04    224.59 o
 -21   9  15     1473.09     1555.86    254.40 o
 -19   9  15        1.83       32.58    130.32 o
 -17   9  15      199.24      221.03    113.76 o
 -15   9  15      164.17      163.51    104.82 o
 -13   9  15      179.20      210.71    110.39 o
 -11   9  15      171.57      193.75    195.48 o
  -9   9  15      890.75     1160.05    286.29 o
  -7   9  15      513.57      775.33    286.98 o
 -30   0  16      121.97       71.05    154.93 o
 -28   0  16      452.38      486.27    185.77 o
 -26   0  16      480.67      355.95    167.06 o
 -24   0  16      597.69      571.53    180.92 o
 -22   0  16        4.22      -57.19    128.24 o
 -20   0  16     1945.09     1846.31    261.33 o
 -18   0  16     1428.74     1688.26    245.39 o
 -16   0  16     1998.53     2007.48    274.85 o
 -14   0  16      454.16      699.93    128.04 o
 -12   0  16       19.70       59.70     87.14 o
 -10   0  16       23.38       33.32     87.00 o
  -8   0  16      351.75      359.12    107.71 o
  -6   0  16     1642.33     1560.57    175.90 o
  -4   0  16      770.03      929.57    203.45 o
  -2   0  16     1167.41     1241.16    230.49 o
   0   0  16       21.35      140.02    204.84 o
 -29   1  16      424.72      624.56    142.87 o
 -27   1  16       19.19      -19.05     96.20 o
 -25   1  16      836.62      958.58    149.56 o
 -23   1  16       26.32      -81.27     86.23 o
 -21   1  16     1068.81     1066.42    150.33 o
 -19   1  16        6.32      -73.67     89.44 o
 -17   1  16     4105.76     4015.62    235.51 o
 -15   1  16        4.08       49.31     74.36 o
 -13   1  16     2391.79     2399.52    138.97 o
 -11   1  16      454.54      321.84     73.80 o
  -9   1  16     1217.33     1249.29    110.32 o
  -7   1  16        3.40       19.69     61.88 o
  -5   1  16     2696.95     3010.68    176.44 o
  -3   1  16       87.23      188.87    105.24 o
  -1   1  16      276.28      535.95    144.82 o
   1   1  16       50.33      -67.59    249.55 o
 -30   2  16       51.95       63.07    166.02 o
 -28   2  16     1653.31     1818.47    198.05 o
 -26   2  16      397.09      488.39    129.59 o
 -24   2  16     2461.80     2501.66    334.64 o
 -22   2  16        3.76       39.35     92.62 o
 -20   2  16       78.47      193.77    102.96 o
 -18   2  16      108.25      116.81     99.22 o
 -16   2  16      528.43      506.93     97.64 o
 -14   2  16      687.77      800.01    112.19 o
 -12   2  16     1277.14     1222.07    127.54 o
 -10   2  16      923.54     1113.38    104.81 o
  -8   2  16      347.97      437.86     94.78 o
  -6   2  16      277.20      384.61     90.48 o
  -4   2  16       44.45       74.74     91.35 o
  -2   2  16      143.91       69.67    196.87 o
   0   2  16        4.67      -35.70    253.01 o
 -29   3  16      564.86      477.37    138.35 o
 -27   3  16      735.19     1139.74    164.78 o
 -25   3  16     3119.01     3140.83    235.76 o
 -23   3  16       44.39      -37.36     90.45 o
 -21   3  16      343.17      499.82    128.24 o
 -19   3  16      587.13      496.41    125.31 o
 -17   3  16      593.48      798.31    114.60 o
 -15   3  16        5.02       17.12     76.58 o
 -13   3  16     2501.69     2514.99    168.88 o
 -11   3  16        4.53       25.28     72.53 o
  -9   3  16     1869.22     1976.50    157.11 o
  -7   3  16       20.60       94.53     92.39 o
  -5   3  16      768.87      824.38    144.38 o
  -3   3  16      158.28       35.35    184.39 o
  -1   3  16      447.45      768.05    297.38 o
 -28   4  16      305.10      281.71    127.19 o
 -26   4  16       48.56      126.88    109.85 o
 -24   4  16      937.84      803.06    145.82 o
 -22   4  16       51.16      142.18    102.29 o
 -20   4  16      809.22      903.66    147.65 o
 -18   4  16       41.09      121.10     96.77 o
 -16   4  16      863.57      992.45    123.10 o
 -14   4  16        5.16       -2.29     71.02 o
 -12   4  16       60.87       87.01     75.35 o
 -10   4  16       16.82      -18.16     84.66 o
  -8   4  16       20.64       -8.29     84.33 o
  -6   4  16      936.88      915.23    147.58 o
  -4   4  16      414.05      460.84    134.70 o
  -2   4  16      599.58      742.75    295.30 o
 -27   5  16       40.85       62.73    159.43 o
 -25   5  16      181.16      142.99    108.89 o
 -23   5  16       28.28      -10.41     94.00 o
 -21   5  16      809.96      718.09    141.16 o
 -19   5  16      272.93      338.87    120.25 o
 -17   5  16     2144.47     2140.30    161.26 o
 -15   5  16       87.20      160.60     81.92 o
 -13   5  16       36.03       17.73     74.30 o
 -11   5  16     1096.35      767.51    134.44 o
  -9   5  16      105.71       34.44     86.62 o
  -7   5  16       96.62      117.20    103.05 o
  -5   5  16     2422.71     2315.01    216.93 o
  -3   5  16      249.27      315.40    280.40 o
 -26   6  16        4.88       70.01    158.74 o
 -24   6  16       58.25      -25.30    144.18 o
 -22   6  16       11.73      -87.07     89.31 o
 -20   6  16      414.61      400.56    122.00 o
 -18   6  16       81.03      107.46     82.69 o
 -16   6  16      707.17      712.80    113.64 o
 -14   6  16       57.14      170.68    102.05 o
 -12   6  16       62.77       14.25     94.57 o
 -10   6  16        1.87      -12.68     88.46 o
  -8   6  16       41.37       15.61     77.78 o
  -6   6  16      377.44      382.17    103.42 o
  -4   6  16      212.61      420.77    287.67 o
 -23   7  16        0.64       69.32    152.16 o
 -21   7  16       39.12       39.51    136.90 o
 -19   7  16      374.59      422.85    170.52 o
 -17   7  16      152.05       70.10    102.57 o
 -15   7  16      156.96      245.87    118.33 o
 -13   7  16      766.32      823.49    146.78 o
 -11   7  16      234.32      408.24    126.32 o
  -9   7  16      277.37      268.83     95.76 o
  -7   7  16        4.94      -42.63    236.72 o
  -5   7  16        2.31     -138.64    262.03 o
 -20   8  16       92.07       40.90    143.14 o
 -18   8  16      133.63       30.50    131.71 o
 -16   8  16       12.26       40.78    108.59 o
 -14   8  16      201.60      182.01    113.21 o
 -12   8  16      493.52      695.33    150.88 o
 -10   8  16      106.03      118.19    242.27 o
 -27   1  17        1.31       25.22    111.10 o
 -25   1  17       87.89      135.11    110.02 o
 -23   1  17      562.76      578.99    139.13 o
 -21   1  17      298.90      215.93    113.55 o
 -19   1  17       25.54       61.93    102.32 o
 -17   1  17       69.89       60.21     99.12 o
 -15   1  17      706.23      698.57    112.69 o
 -13   1  17      266.63      218.45     88.62 o
 -11   1  17       10.60       54.30     67.72 o
  -9   1  17      572.41      642.01     94.93 o
  -7   1  17      621.66      666.86    116.06 o
  -5   1  17      575.48      545.89    168.79 o
  -3   1  17        1.01       26.52    170.45 o
 -28   2  17       70.85       57.11    117.04 o
 -26   2  17       13.09      -44.28    106.93 o
 -24   2  17      241.87      338.33    127.77 o
 -22   2  17      272.44      149.64    109.35 o
 -20   2  17      315.07      314.27    117.22 o
 -18   2  17       66.94       85.41    105.18 o
 -16   2  17       41.37      137.84     84.66 o
 -14   2  17      421.21      354.08     97.91 o
 -12   2  17       83.00       -1.31     78.22 o
 -10   2  17        3.52      -57.46     64.79 o
  -8   2  17      785.23      748.82    119.16 o
  -6   2  17      387.69      356.85    146.78 o
  -4   2  17      145.72      348.67    282.47 o
 -27   3  17      286.37      358.53    138.95 o
 -25   3  17        5.55       21.52    106.82 o
 -23   3  17       16.33       65.68    118.54 o
 -21   3  17       41.21       65.07    103.82 o
 -19   3  17        2.27      -88.20     92.62 o
 -17   3  17      370.94      392.85    124.73 o
 -15   3  17      149.67      174.99     91.37 o
 -13   3  17      658.01      691.22    115.73 o
 -11   3  17        0.63       43.98     83.30 o
  -9   3  17      112.57      223.35    171.22 o
  -7   3  17      108.26      -21.45    112.01 o
  -5   3  17       79.05      277.62    275.54 o
 -26   4  17        2.36       77.99    209.34 o
 -24   4  17       62.90       67.61    111.43 o
 -22   4  17      342.67      446.79    133.46 o
 -20   4  17       88.65        1.81    101.06 o
 -18   4  17        8.54       16.71    100.62 o
 -16   4  17     1582.63     1563.04    150.30 o
 -14   4  17      500.68      504.35    110.89 o
 -12   4  17     1252.61     1285.31    176.81 o
 -10   4  17       30.93      -83.75    104.69 o
  -8   4  17       51.89       96.75    122.12 o
  -6   4  17      324.93      177.78    132.22 o
 -23   5  17      110.02       25.95    112.58 o
 -21   5  17      152.63      237.28    121.68 o
 -19   5  17      124.59      164.57    111.82 o
 -17   5  17      497.62      642.00    124.24 o
 -15   5  17      169.73      207.09    103.60 o
 -13   5  17      732.61      772.30    158.03 o
 -11   5  17       11.13      -73.88    115.07 o
  -9   5  17      253.38      236.14    136.81 o
  -7   5  17       45.41       63.68    144.53 o
 -22   6  17      130.03      284.05    127.31 o
 -20   6  17     1583.37     1578.15    191.61 o
 -18   6  17        1.27       80.89    115.67 o
 -16   6  17      203.70      287.18    131.52 o
 -14   6  17      198.75       74.93    138.98 o
 -12   6  17      143.97       71.01    118.67 o
 -10   6  17      121.57       77.63    127.77 o
 -15   7  17       24.53       -4.00    118.23 o
 -24   0  18     1437.69     1572.85    277.62 o
 -22   0  18      770.83      851.93    238.80 o
 -20   0  18      127.31      237.76    176.76 o
 -18   0  18      140.60      136.56    164.63 o
 -16   0  18      278.62      186.81    163.25 o
 -14   0  18       69.72       73.82    157.70 o
 -12   0  18     1236.43     1445.64    199.60 o
 -10   0  18      191.03      237.16    143.78 o
  -8   0  18     1170.27     1229.72    320.60 o
 -23   1  18     1340.56     1543.83    196.76 o
 -21   1  18        3.13      184.74    123.69 o
 -19   1  18      424.22      572.23    143.78 o
 -17   1  18       46.92       47.33    109.76 o
 -15   1  18      671.06      809.13    161.40 o
 -13   1  18      152.87      171.76    105.39 o
 -11   1  18      446.73      553.56    115.43 o
  -9   1  18       53.07      171.87    126.04 o
 -24   2  18       33.52       51.07    119.07 o
 -22   2  18       69.70      197.12    127.07 o
 -20   2  18      329.88      443.84    187.68 o
 -18   2  18      437.22      479.71    142.02 o
 -16   2  18     1534.26     1600.41    308.12 o
 -14   2  18      195.79      337.92    116.88 o
 -12   2  18      236.54      294.41    117.38 o
 -10   2  18      235.40      100.62    133.00 o
 -23   3  18      189.86      263.36    135.46 o
 -21   3  18       81.71       76.47    116.15 o
 -19   3  18      821.19      914.46    165.78 o
 -17   3  18      342.45      423.35    137.90 o
 -15   3  18     1609.04     1651.19    170.16 o
 -13   3  18       46.16       54.12    104.74 o
 -11   3  18        3.61       40.91    162.38 o
 -20   4  18        7.05      101.51    117.67 o
 -18   4  18        6.43      -72.66    110.40 o
 -16   4  18      127.53      185.65    116.69 o
 -14   4  18      135.13      237.75    143.84 o
 -12   4  18      623.24      711.01    174.62 o
 
